# Supplementary material for: Discovery of potent SARS-CoV-2 nsp3 macrodomain inhibitors uncovers lack of translation to cellular antiviral response
Source: bioRxiv. 2024 Aug 21:2024.08.19.608619. Preprint. [Version 1] doi: 10.1101/2024.08.19.608619 (PMC11370477; doi:10.1101/2024.08.19.608619)
Supplement: Supplement 1 [file media-1.zip]

Archive with 26 entries (25 files):
- 20240818_MAC_SI/
- 20240818_MAC_SI/Safety_Panel_Profile.csv
- __MACOSX/20240818_MAC_SI/._Safety_Panel_Profile.csv
- 20240818_MAC_SI/Cytotoxicity.csv
- __MACOSX/20240818_MAC_SI/._Cytotoxicity.csv
- 20240818_MAC_SI/Biochemical_Single_Point.csv
- 20240818_MAC_SI/Solubility.csv
- __MACOSX/20240818_MAC_SI/._Solubility.csv
- 20240818_MAC_SI/Hepatic_Microsomal_Stability.csv
- __MACOSX/20240818_MAC_SI/._Hepatic_Microsomal_Stability.csv
- 20240818_MAC_SI/Molecules.csv
- __MACOSX/20240818_MAC_SI/._Molecules.csv
- 20240818_MAC_SI/Hepatocyte_Stability.csv
- 20240818_MAC_SI/Antiviral_Effects.csv
- 20240818_MAC_SI/Biochemical_Dose_Response.csv
- __MACOSX/20240818_MAC_SI/._Biochemical_Dose_Response.csv
- 20240818_MAC_SI/Permeability.csv
- __MACOSX/20240818_MAC_SI/._Permeability.csv
- 20240818_MAC_SI/CYP_Inhibition.csv
- __MACOSX/20240818_MAC_SI/._CYP_Inhibition.csv
- 20240818_MAC_SI/Kinase_Panel_Profile.csv
- __MACOSX/20240818_MAC_SI/._Kinase_Panel_Profile.csv
- 20240818_MAC_SI/LogD.csv
- 20240818_MAC_SI/Protein_Binding.csv
- 20240818_MAC_SI/Cardiotoxicity.csv
- __MACOSX/20240818_MAC_SI/._Cardiotoxicity.csv
