# Supplementary material for: Discovery of potent SARS-CoV-2 nsp3 macrodomain inhibitors uncovers lack of translation to cellular antiviral response
Source: bioRxiv. 2024 Aug 21:2024.08.19.608619. Preprint. [Version 1] doi: 10.1101/2024.08.19.608619 (PMC11370477; doi:10.1101/2024.08.19.608619)
Supplement: Supplement 1 [file media-1.zip › 20240818_MAC_SI/Biochemical_Dose_Response.csv]

compound_name	batch_name	program_code	protocol_name	ic50_modifier	ic50	ic50_unit	ic50_note	ic50_ci_lower	ic50_ci_lower_unit	ic50_ci_lower_note	ic50_ci_upper	ic50_ci_upper_unit	ic50_ci_upper_note	n	curve_class	hill_slope	r_squared	pic50_modifier	pic50	perc_baseline_response	perc_baseline_response_unit	perc_max_response	perc_max_response_unit	perc_max_measured	perc_max_measured_unit	perc_max_measured_note	perc_min_measured	perc_min_measured_unit	perc_min_measured_note	perc_span	perc_span_unit
ASAP-0000132	ASAP-0000132-001	ASAPPNBTAE	SARS-CoV-2 nsp3 macrodomain TR-FRET dose response		1.022	uM		0.882	uM		1.184	uM		N = 20	complete curve, showing multiple points near both asymptotes	1.06	0.99		5.991	0.0	%	100.0	%	99.438	%	± 0.44501677230894704 (n=2)	-1.931	%	± 8.142654807002836 (n=2)	100.0	%
ASAP-0000134	ASAP-0000134-001	ASAPPNBTAE	SARS-CoV-2 nsp3 macrodomain TR-FRET dose response	>	124.375	uM	falls outside the dose series							N = 20				<	3.905					2.258	%	± 2.671888208139575 (n=2)	-11.392	%	± 17.033250832987335 (n=2)
ASAP-0000191	ASAP-0000191-001	ASAPPNBTAE	SARS-CoV-2 nsp3 macrodomain TR-FRET dose response	>	124.375	uM	falls outside the dose series							N = 20	partial curve, showing multiple points near only one asymptote	0.907	0.946	<	3.905	0.0	%	100.0	%	41.392	%	± 6.129171390043168 (n=2)	-0.981	%	± 3.3900942354409205 (n=2)	100.0	%
ASAP-0000193	ASAP-0000193-001	ASAPPNBTAE	SARS-CoV-2 nsp3 macrodomain TR-FRET dose response	>	124.375	uM	falls outside the dose series							N = 20		1.685	0.831	<	3.905	0.0	%	100.0	%	38.614	%	± 19.715966650803054 (n=2)	-4.676	%	± 0.6492027433039766 (n=2)	100.0	%
ASAP-0000197	ASAP-0000197-001	ASAPPNBTAE	SARS-CoV-2 nsp3 macrodomain TR-FRET dose response	>	124.375	uM	falls outside the dose series							N = 20	partial curve, showing multiple points near only one asymptote	1.082	0.954	<	3.905	0.0	%	100.0	%	42.06	%	± 1.153599030368164 (n=2)	-3.652	%	± 1.2630805269970324 (n=2)	100.0	%
ASAP-0000203	ASAP-0000203-001	ASAPPNBTAE	SARS-CoV-2 nsp3 macrodomain TR-FRET dose response	>	124.375	uM	falls outside the dose series							N = 20				<	3.905					3.098	%	± 2.1714792236787606 (n=2)	-14.766	%	± 3.279788852217361 (n=2)
ASAP-0000136	ASAP-0000136-001	ASAPPNBTAE	SARS-CoV-2 nsp3 macrodomain TR-FRET dose response		3.43	uM		3.036	uM		3.874	uM		N = 20	complete curve, showing multiple points near both asymptotes	0.998	0.993		5.465	0.0	%	100.0	%	96.014	%	± 0.0946355221219972 (n=2)	-4.795	%	± 4.621731780455977 (n=2)	100.0	%
ASAP-0000196	ASAP-0000196-001	ASAPPNBTAE	SARS-CoV-2 nsp3 macrodomain TR-FRET dose response	>	124.375	uM	falls outside the dose series							N = 20		0.548	0.608	<	3.905	0.0	%	100.0	%	12.847	%	± 0.7413421604697646 (n=2)	-2.39	%	± 1.4158532433675628 (n=2)	100.0	%
ASAP-0000201	ASAP-0000201-001	ASAPPNBTAE	SARS-CoV-2 nsp3 macrodomain TR-FRET dose response	>	124.375	uM	falls outside the dose series							N = 20	partial curve, showing multiple points near only one asymptote	1.224	0.066	<	3.905	0.0	%	100.0	%	20.417	%	± 6.071420092339601 (n=2)	-5.274	%	± 2.403736091600107 (n=2)	100.0	%
ASAP-0000016	ASAP-0000016-001	ASAPPNBTAE	SARS-CoV-2 nsp3 macrodomain TR-FRET dose response	>	124.375	uM	falls outside the dose series							N = 20		0.852	0.104	<	3.905	0.0	%	100.0	%	4.483	%	± 3.004709521803491 (n=2)	-6.303	%	± 1.6069929102871363 (n=2)	100.0	%
ASAP-0000025	ASAP-0000025-001	ASAPPNBTAE	SARS-CoV-2 nsp3 macrodomain TR-FRET dose response		41.999	uM		36.529	uM		48.288	uM		N = 20	partial curve, showing multiple points near only one asymptote	1.489	0.979		4.377	0.0	%	100.0	%	86.804	%	± 0.4549485928668422 (n=2)	-4.041	%	± 6.611113859269479 (n=2)	100.0	%
ASAP-0000063	ASAP-0000063-001	ASAPPNBTAE	SARS-CoV-2 nsp3 macrodomain TR-FRET dose response	>	124.375	uM	falls outside the dose series							N = 20	partial curve, showing multiple points near only one asymptote	0.998	0.818	<	3.905	0.0	%	100.0	%	27.485	%	± 2.95666953234641 (n=2)	-7.451	%	± 5.0367515448616595 (n=2)	100.0	%
ASAP-0000064	ASAP-0000064-001	ASAPPNBTAE	SARS-CoV-2 nsp3 macrodomain TR-FRET dose response	>	124.375	uM	falls outside the dose series							N = 20				<	3.905					-0.198	%	± 2.95954799351231 (n=2)	-9.405	%	± 0.6859119740073891 (n=2)
ASAP-0000072	ASAP-0000072-001	ASAPPNBTAE	SARS-CoV-2 nsp3 macrodomain TR-FRET dose response	>	124.375	uM	falls outside the dose series							N = 20		4.529	0.58	<	3.905	0.0	%	100.0	%	13.003	%	± 1.8827590657443398 (n=2)	-5.522	%	± 2.1728568355691875 (n=2)	100.0	%
ASAP-0000076	ASAP-0000076-001	ASAPPNBTAE	SARS-CoV-2 nsp3 macrodomain TR-FRET dose response	>	124.375	uM	falls outside the dose series							N = 20		6.709	0.593	<	3.905	0.0	%	100.0	%	18.293	%	± 2.6236676194366244 (n=2)	-8.437	%	± 3.496917614627904 (n=2)	100.0	%
ASAP-0000080	ASAP-0000080-001	ASAPPNBTAE	SARS-CoV-2 nsp3 macrodomain TR-FRET dose response	>	124.375	uM	falls outside the dose series							N = 20		2.235	0.71	<	3.905	0.0	%	100.0	%	21.773	%	± 0.49530976370002666 (n=2)	-8.143	%	± 0.37777467867030246 (n=2)	100.0	%
ASAP-0000096	ASAP-0000096-001	ASAPPNBTAE	SARS-CoV-2 nsp3 macrodomain TR-FRET dose response	>	124.375	uM	falls outside the dose series							N = 20				<	3.905					5.854	%	± 1.6155180376291318 (n=2)	-6.305	%	± 0.11163452623819907 (n=2)
ASAP-0000110	ASAP-0000110-001	ASAPPNBTAE	SARS-CoV-2 nsp3 macrodomain TR-FRET dose response		22.96	uM		19.83	uM		26.582	uM		N = 20	partial curve, showing multiple points near only one asymptote	1.565	0.982		4.639	0.0	%	100.0	%	97.217	%	± 1.9330365470951674 (n=2)	-5.782	%	± 0.18118222107778362 (n=2)	100.0	%
ASAP-0000130	ASAP-0000130-001	ASAPPNBTAE	SARS-CoV-2 nsp3 macrodomain TR-FRET dose response	>	124.375	uM	falls outside the dose series							N = 20		6.105	0.206	<	3.905	0.0	%	100.0	%	9.45	%	± 1.6485803858245938 (n=2)	-5.94	%	± 7.821258323858466 (n=2)	100.0	%
ASAP-0000071	ASAP-0000071-001	ASAPPNBTAE	SARS-CoV-2 nsp3 macrodomain TR-FRET dose response	>	124.375	uM	falls outside the dose series							N = 20		4.601	0.049	<	3.905	0.0	%	100.0	%	6.993	%	± 14.493113167530632 (n=2)	-6.172	%	± 4.351542580287432 (n=2)	100.0	%
ASAP-0000118	ASAP-0000118-001	ASAPPNBTAE	SARS-CoV-2 nsp3 macrodomain TR-FRET dose response	>	124.375	uM	falls outside the dose series							N = 20				<	3.905					-1.063	%	± 0.7756300547262263 (n=2)	-7.553	%	± 0.308494363437671 (n=2)
ASAP-0000031	ASAP-0000031-001	ASAPPNBTAE	SARS-CoV-2 nsp3 macrodomain TR-FRET dose response		43.056	uM		36.166	uM		51.257	uM		N = 20	partial curve, showing multiple points near only one asymptote	1.228	0.971		4.366	0.0	%	100.0	%	77.672	%	± 0.4692178298986905 (n=2)	-7.132	%	± 1.877749659917729 (n=2)	100.0	%
ASAP-0000090	ASAP-0000090-001	ASAPPNBTAE	SARS-CoV-2 nsp3 macrodomain TR-FRET dose response		121.872	uM		89.133	uM		166.637	uM		N = 20	partial curve, showing multiple points near only one asymptote	1.352	0.846		3.914	0.0	%	100.0	%	49.921	%	± 3.9713579448192764 (n=2)	-7.883	%	± 7.459616067952132 (n=2)	100.0	%
ASAP-0000075	ASAP-0000075-001	ASAPPNBTAE	SARS-CoV-2 nsp3 macrodomain TR-FRET dose response	>	124.375	uM	falls outside the dose series							N = 20		6.484	0.321	<	3.905	0.0	%	100.0	%	8.569	%	± 4.5670264354942915 (n=2)	-6.045	%	± 0.062372952523878034 (n=2)	100.0	%
ASAP-0000131	ASAP-0000131-001	ASAPPNBTAE	SARS-CoV-2 nsp3 macrodomain TR-FRET dose response		13.647	uM		11.581	uM		16.082	uM		N = 20	complete curve, showing multiple points near both asymptotes	1.269	0.985		4.865	0.0	%	100.0	%	92.946	%	± 0.8819251653139742 (n=2)	-5.732	%	± 3.933330192107049 (n=2)	100.0	%
ASAP-0000005	ASAP-0000005-001	ASAPPNBTAE	SARS-CoV-2 nsp3 macrodomain TR-FRET dose response	>	99.5	uM	falls outside the dose series							N = 20				<	4.002					2.885	%	± 3.102123869941509 (n=2)	-4.758	%	± 1.425154547071735 (n=2)
ASAP-0000027	ASAP-0000027-001	ASAPPNBTAE	SARS-CoV-2 nsp3 macrodomain TR-FRET dose response	>	99.5	uM	falls outside the dose series							N = 20		1.418	0.55	<	4.002	0.0	%	100.0	%	14.123	%	± 8.16256194366629 (n=2)	-4.957	%	± 2.748005205816007 (n=2)	100.0	%
ASAP-0000052	ASAP-0000052-001	ASAPPNBTAE	SARS-CoV-2 nsp3 macrodomain TR-FRET dose response	>	99.5	uM	falls outside the dose series							N = 20				<	4.002					6.764	%	± 11.7918886033382 (n=2)	-8.362	%	± 7.471729409388951 (n=2)
ASAP-0000066	ASAP-0000066-001	ASAPPNBTAE	SARS-CoV-2 nsp3 macrodomain TR-FRET dose response	>	99.5	uM	falls outside the dose series							N = 20		6.424	0.09	<	4.002	0.0	%	100.0	%	11.817	%	± 21.733139940056155 (n=2)	-4.2	%	± 6.52822249326477 (n=2)	100.0	%
ASAP-0000109	ASAP-0000109-001	ASAPPNBTAE	SARS-CoV-2 nsp3 macrodomain TR-FRET dose response	>	99.5	uM	falls outside the dose series							N = 20	partial curve, showing multiple points near only one asymptote	0.648	0.699	<	4.002	0.0	%	100.0	%	20.831	%	± 1.1303676874689592 (n=2)	-3.991	%	± 0.547431591141691 (n=2)	100.0	%
ASAP-0000194	ASAP-0000194-001	ASAPPNBTAE	SARS-CoV-2 nsp3 macrodomain TR-FRET dose response	>	99.5	uM	falls outside the dose series							N = 20	partial curve, showing multiple points near only one asymptote	0.606	0.555	<	4.002	0.0	%	100.0	%	13.851	%	± 1.5937719496714509 (n=2)	-2.394	%	± 0.8390180719496407 (n=2)	100.0	%
ASAP-0000259	ASAP-0000259-001	ASAPPNBTAE	SARS-CoV-2 nsp3 macrodomain TR-FRET dose response		44.29	uM		39.144	uM		50.112	uM		N = 20	partial curve, showing multiple points near only one asymptote	1.134	0.983		4.354	0.0	%	100.0	%	70.339	%	± 1.2844525195273306 (n=2)	-6.43	%	± 1.2155842318857417 (n=2)	100.0	%
ASAP-0000266	ASAP-0000266-001	ASAPPNBTAE	SARS-CoV-2 nsp3 macrodomain TR-FRET dose response		25.257	uM		22.04	uM		28.943	uM		N = 20	partial curve, showing multiple points near only one asymptote	1.04	0.985		4.598	0.0	%	100.0	%	82.217	%	± 1.7261568867181096 (n=2)	-5.293	%	± 0.6002941915927829 (n=2)	100.0	%
ASAP-0000280	ASAP-0000280-001	ASAPPNBTAE	SARS-CoV-2 nsp3 macrodomain TR-FRET dose response	>	99.5	uM	falls outside the dose series							N = 20		1.467	0.813	<	4.002	0.0	%	100.0	%	24.458	%	± 0.1065000285652079 (n=2)	-6.468	%	± 6.482498283472544 (n=2)	100.0	%
ASAP-0000284	ASAP-0000284-001	ASAPPNBTAE	SARS-CoV-2 nsp3 macrodomain TR-FRET dose response	>	99.5	uM	falls outside the dose series							N = 20	partial curve, showing multiple points near only one asymptote	1.1	0.964	<	4.002	0.0	%	100.0	%	42.236	%	± 3.2422080246867435 (n=2)	-3.83	%	± 4.027552548673094 (n=2)	100.0	%
ASAP-0000081	ASAP-0000081-001	ASAPPNBTAE	SARS-CoV-2 nsp3 macrodomain TR-FRET dose response	>	99.5	uM	falls outside the dose series							N = 20	partial curve, showing multiple points near only one asymptote	0.5	0.606	<	4.002	0.0	%	100.0	%	23.376	%	± 1.56851283759669 (n=2)	-3.842	%	± 6.671559984319985 (n=2)	100.0	%
ASAP-0000283	ASAP-0000283-001	ASAPPNBTAE	SARS-CoV-2 nsp3 macrodomain TR-FRET dose response	>	99.5	uM	falls outside the dose series							N = 20	partial curve, showing multiple points near only one asymptote	1.114	0.934	<	4.002	0.0	%	100.0	%	47.451	%	± 2.060639671297174 (n=2)	-6.398	%	± 0.6527585886191437 (n=2)	100.0	%
ASAP-0000041	ASAP-0000041-001	ASAPPNBTAE	SARS-CoV-2 nsp3 macrodomain TR-FRET dose response	>	99.5	uM	falls outside the dose series							N = 20				<	4.002					2.354	%	± 3.444819968940573 (n=2)	-6.127	%	± 1.5674847916678123 (n=2)
ASAP-0000263	ASAP-0000263-001	ASAPPNBTAE	SARS-CoV-2 nsp3 macrodomain TR-FRET dose response	>	99.5	uM	falls outside the dose series							N = 20	partial curve, showing multiple points near only one asymptote	1.113	0.914	<	4.002	0.0	%	100.0	%	39.658	%	± 1.2743615524694585 (n=2)	-3.784	%	± 3.9156210135934386 (n=2)	100.0	%
ASAP-0000120	ASAP-0000120-001	ASAPPNBTAE	SARS-CoV-2 nsp3 macrodomain TR-FRET dose response	>	99.5	uM	falls outside the dose series							N = 20		3.524	0.054	<	4.002	0.0	%	100.0	%	3.817	%	± 3.748218620342595 (n=2)	-5.094	%	± 0.6373904989529194 (n=2)	100.0	%
ASAP-0000285	ASAP-0000285-001	ASAPPNBTAE	SARS-CoV-2 nsp3 macrodomain TR-FRET dose response	>	99.5	uM	falls outside the dose series							N = 20	partial curve, showing multiple points near only one asymptote	1.159	0.934	<	4.002	0.0	%	100.0	%	36.481	%	± 2.0732311265835004 (n=2)	-5.832	%	± 4.544949747656891 (n=2)	100.0	%
ASAP-0000310	ASAP-0000310-001	ASAPPNBTAE	SARS-CoV-2 nsp3 macrodomain TR-FRET dose response		37.984	uM		19.645	uM		73.442	uM		N = 20	partial curve, showing multiple points near only one asymptote	1.136	0.616		4.42	0.0	%	100.0	%	74.691	%	± 0.44755232671536244 (n=2)	-4.562	%	± 1.0032664479390203 (n=2)	100.0	%
ASAP-0000315	ASAP-0000315-001	ASAPPNBTAE	SARS-CoV-2 nsp3 macrodomain TR-FRET dose response	>	99.5	uM	falls outside the dose series							N = 20		3.614	0.115	<	4.002	0.0	%	100.0	%	10.184	%	± 17.200353014236235 (n=2)	-9.296	%	± 2.299816630275524 (n=2)	100.0	%
ASAP-0000327	ASAP-0000327-001	ASAPPNBTAE	SARS-CoV-2 nsp3 macrodomain TR-FRET dose response	>	99.5	uM	falls outside the dose series							N = 20		1.109	0.849	<	4.002	0.0	%	100.0	%	25.364	%	± 1.7159485828339829 (n=2)	-6.199	%	± 3.8514869128576845 (n=2)	100.0	%
ASAP-0000328	ASAP-0000328-001	ASAPPNBTAE	SARS-CoV-2 nsp3 macrodomain TR-FRET dose response	>	99.5	uM	falls outside the dose series							N = 20	partial curve, showing multiple points near only one asymptote	1.258	0.942	<	4.002	0.0	%	100.0	%	48.7	%	± 3.24415284886443 (n=2)	-6.029	%	± 4.278978351206225 (n=2)	100.0	%
ASAP-0000330	ASAP-0000330-001	ASAPPNBTAE	SARS-CoV-2 nsp3 macrodomain TR-FRET dose response	>	99.5	uM	falls outside the dose series							N = 20	partial curve, showing multiple points near only one asymptote	0.881	0.592	<	4.002	0.0	%	100.0	%	20.888	%	± 4.705217522391811 (n=2)	-6.797	%	± 2.790369532065217 (n=2)	100.0	%
ASAP-0000345	ASAP-0000345-001	ASAPPNBTAE	SARS-CoV-2 nsp3 macrodomain TR-FRET dose response	>	99.5	uM	falls outside the dose series							N = 20		1.399	0.856	<	4.002	0.0	%	100.0	%	33.269	%	± 3.1172200281411406 (n=2)	-3.847	%	± 1.6120264241110953 (n=2)	100.0	%
ASAP-0000350	ASAP-0000350-001	ASAPPNBTAE	SARS-CoV-2 nsp3 macrodomain TR-FRET dose response		35.766	uM		31.244	uM		40.942	uM		N = 20	partial curve, showing multiple points near only one asymptote	1.129	0.982		4.447	0.0	%	100.0	%	75.198	%	± 1.7211505154645914 (n=2)	-5.155	%	± 0.20223844941903818 (n=2)	100.0	%
ASAP-0000361	ASAP-0000361-001	ASAPPNBTAE	SARS-CoV-2 nsp3 macrodomain TR-FRET dose response			uM	could not be calculated							N = 20										24.201	%	± 42.04207582876819 (n=2)	-3.958	%	± 2.151591558859319 (n=2)
ASAP-0000324	ASAP-0000324-001	ASAPPNBTAE	SARS-CoV-2 nsp3 macrodomain TR-FRET dose response	>	99.5	uM	falls outside the dose series							N = 20	partial curve, showing multiple points near only one asymptote	1.273	0.876	<	4.002	0.0	%	100.0	%	36.49	%	± 2.0054994551525533 (n=2)	-6.965	%	± 2.500672663063405 (n=2)	100.0	%
ASAP-0000329	ASAP-0000329-001	ASAPPNBTAE	SARS-CoV-2 nsp3 macrodomain TR-FRET dose response	>	99.5	uM	falls outside the dose series							N = 20	partial curve, showing multiple points near only one asymptote	1.018	0.767	<	4.002	0.0	%	100.0	%	28.455	%	± 2.4674653297090656 (n=2)	-5.728	%	± 1.8357295891271557 (n=2)	100.0	%
ASAP-0000335	ASAP-0000335-001	ASAPPNBTAE	SARS-CoV-2 nsp3 macrodomain TR-FRET dose response	>	99.5	uM	falls outside the dose series							N = 20				<	4.002					3.299	%	± 10.354054092598266 (n=2)	-4.209	%	± 0.8224006653998565 (n=2)
ASAP-0000360	ASAP-0000360-001	ASAPPNBTAE	SARS-CoV-2 nsp3 macrodomain TR-FRET dose response		58.909	uM		53.009	uM		65.466	uM		N = 20	partial curve, showing multiple points near only one asymptote	1.094	0.986		4.23	0.0	%	100.0	%	63.736	%	± 1.0891393030808145 (n=2)	-3.605	%	± 1.8086011800272395 (n=2)	100.0	%
ASAP-0000132	ASAP-0000132-001	ASAPPNBTAE	SARS-CoV-2 nsp3 macrodomain TR-FRET dose response		1.058	uM		0.975	uM		1.148	uM		N = 20	complete curve, showing multiple points near both asymptotes	1.225	0.997		5.975	0.0	%	100.0	%	99.815	%	± 0.13880272196310944 (n=2)	-0.762	%	± 2.2457609789836344 (n=2)	100.0	%
ASAP-0000132	ASAP-0000132-001	ASAPPNBTAE	SARS-CoV-2 nsp3 macrodomain TR-FRET dose response		0.65	uM		0.592	uM		0.713	uM		N = 30	complete curve, showing multiple points near both asymptotes	1.451	0.992		6.187	0.0	%	100.0	%	98.923	%	± 0.9928431666603916 (n=3)	-2.056	%	± 2.756408566513606 (n=3)	100.0	%
ASAP-0000493	ASAP-0000493-001	ASAPPNBTAE	SARS-CoV-2 nsp3 macrodomain TR-FRET dose response	>	99.5	uM	falls outside the dose series							N = 20		1.751	0.669	<	4.002	0.0	%	100.0	%	21.529	%	± 5.5728087131146244 (n=2)	-7.131	%	± 3.134723445740321 (n=2)	100.0	%
ASAP-0000494	ASAP-0000494-001	ASAPPNBTAE	SARS-CoV-2 nsp3 macrodomain TR-FRET dose response	>	99.5	uM	falls outside the dose series							N = 20		6.73	0.46	<	4.002	0.0	%	100.0	%	12.669	%	± 2.6261579924214358 (n=2)	-7.552	%	± 1.7111431677541649 (n=2)	100.0	%
ASAP-0000496	ASAP-0000496-001	ASAPPNBTAE	SARS-CoV-2 nsp3 macrodomain TR-FRET dose response	>	99.5	uM	falls outside the dose series							N = 20				<	4.002					1.113	%	± 2.971651936201911 (n=2)	-5.065	%	± 2.285541661272278 (n=2)
ASAP-0000497	ASAP-0000497-001	ASAPPNBTAE	SARS-CoV-2 nsp3 macrodomain TR-FRET dose response	>	99.5	uM	falls outside the dose series							N = 20		2.973	0.419	<	4.002	0.0	%	100.0	%	16.068	%	± 1.1095572595482202 (n=2)	-11.711	%	± 5.41384529904742 (n=2)	100.0	%
ASAP-0000499	ASAP-0000499-001	ASAPPNBTAE	SARS-CoV-2 nsp3 macrodomain TR-FRET dose response	>	99.5	uM	falls outside the dose series							N = 20				<	4.002					1.274	%	± 3.156704839553238 (n=2)	-18.265	%	± 4.708314135645604 (n=2)
ASAP-0000501	ASAP-0000501-001	ASAPPNBTAE	SARS-CoV-2 nsp3 macrodomain TR-FRET dose response	>	99.5	uM	falls outside the dose series							N = 20		1.29	0.635	<	4.002	0.0	%	100.0	%	17.223	%	± 0.8379643164431713 (n=2)	-6.67	%	± 0.4722422877478322 (n=2)	100.0	%
ASAP-0000502	ASAP-0000502-001	ASAPPNBTAE	SARS-CoV-2 nsp3 macrodomain TR-FRET dose response		14.186	uM		11.932	uM		16.866	uM		N = 20	partial curve, showing multiple points near only one asymptote	1.311	0.981		4.848	0.0	%	100.0	%	95.683	%	± 0.8643543127571766 (n=2)	-7.418	%	± 1.2087655461462552 (n=2)	100.0	%
ASAP-0000504	ASAP-0000504-001	ASAPPNBTAE	SARS-CoV-2 nsp3 macrodomain TR-FRET dose response	>	99.5	uM	falls outside the dose series							N = 20				<	4.002					5.034	%	± 6.568030549931522 (n=2)	-10.083	%	± 1.7663535162547075 (n=2)
ASAP-0000505	ASAP-0000505-001	ASAPPNBTAE	SARS-CoV-2 nsp3 macrodomain TR-FRET dose response	>	99.5	uM	falls outside the dose series							N = 20				<	4.002					-0.424	%	± 0.5054210824173736 (n=2)	-9.543	%	± 4.501269259622383 (n=2)
ASAP-0000507	ASAP-0000507-001	ASAPPNBTAE	SARS-CoV-2 nsp3 macrodomain TR-FRET dose response		7.859	uM		6.722	uM		9.188	uM		N = 20	complete curve, showing multiple points near both asymptotes	1.722	0.987		5.105	0.0	%	100.0	%	97.189	%	± 2.867080842452501 (n=2)	-8.063	%	± 5.331785047821921 (n=2)	100.0	%
ASAP-0000498	ASAP-0000498-001	ASAPPNBTAE	SARS-CoV-2 nsp3 macrodomain TR-FRET dose response	>	99.5	uM	falls outside the dose series							N = 20		1.471	0.279	<	4.002	0.0	%	100.0	%	14.965	%	± 0.21292587867703666 (n=2)	-10.28	%	± 9.871967818324837 (n=2)	100.0	%
ASAP-0000506	ASAP-0000506-001	ASAPPNBTAE	SARS-CoV-2 nsp3 macrodomain TR-FRET dose response		46.46	uM		39.423	uM		54.752	uM		N = 20	partial curve, showing multiple points near only one asymptote	1.705	0.958		4.333	0.0	%	100.0	%	76.901	%	± 1.6268332863425485 (n=2)	-9.789	%	± 1.2910672145200244 (n=2)	100.0	%
ASAP-0000495	ASAP-0000495-001	ASAPPNBTAE	SARS-CoV-2 nsp3 macrodomain TR-FRET dose response		78.425	uM		65.028	uM		94.582	uM		N = 20	partial curve, showing multiple points near only one asymptote	1.283	0.943		4.106	0.0	%	100.0	%	56.171	%	± 2.2346704151196293 (n=2)	-5.28	%	± 1.1187537018932971 (n=2)	100.0	%
ASAP-0000503	ASAP-0000503-001	ASAPPNBTAE	SARS-CoV-2 nsp3 macrodomain TR-FRET dose response	>	99.5	uM	falls outside the dose series							N = 20				<	4.002					-0.598	%	± 1.5304942307505895 (n=2)	-7.147	%	± 3.727566411691166 (n=2)
ASAP-0000500	ASAP-0000500-001	ASAPPNBTAE	SARS-CoV-2 nsp3 macrodomain TR-FRET dose response	>	99.5	uM	falls outside the dose series							N = 20				<	4.002					2.722	%	± 2.457583453166656 (n=2)	-7.598	%	± 0.2009568480495189 (n=2)
ASAP-0000508	ASAP-0000508-001	ASAPPNBTAE	SARS-CoV-2 nsp3 macrodomain TR-FRET dose response	>	99.5	uM	falls outside the dose series							N = 20	partial curve, showing multiple points near only one asymptote	1.315	0.882	<	4.002	0.0	%	100.0	%	44.307	%	± 2.1562435594105573 (n=2)	-12.311	%	± 3.0117949128003545 (n=2)	100.0	%
ASAP-0000509	ASAP-0000509-001	ASAPPNBTAE	SARS-CoV-2 nsp3 macrodomain TR-FRET dose response	>	99.5	uM	falls outside the dose series							N = 20				<	4.002					-2.607	%	± 3.509970714882683 (n=2)	-7.803	%	± 0.7141564316558737 (n=2)
ASAP-0000510	ASAP-0000510-001	ASAPPNBTAE	SARS-CoV-2 nsp3 macrodomain TR-FRET dose response	>	99.5	uM	falls outside the dose series							N = 20				<	4.002					3.3	%	± 1.6105581964963698 (n=2)	-29.528	%	± 41.29833848397098 (n=2)
ASAP-0000512	ASAP-0000512-001	ASAPPNBTAE	SARS-CoV-2 nsp3 macrodomain TR-FRET dose response	>	99.5	uM	falls outside the dose series							N = 20	partial curve, showing multiple points near only one asymptote	1.193	0.849	<	4.002	0.0	%	100.0	%	30.84	%	± 1.0082079130458315 (n=2)	-5.126	%	± 4.82357978147041 (n=2)	100.0	%
ASAP-0000513	ASAP-0000513-001	ASAPPNBTAE	SARS-CoV-2 nsp3 macrodomain TR-FRET dose response	>	99.5	uM	falls outside the dose series							N = 20	partial curve, showing multiple points near only one asymptote	1.263	0.903	<	4.002	0.0	%	100.0	%	35.781	%	± 2.396274244952344 (n=2)	-4.193	%	± 0.34059862947278324 (n=2)	100.0	%
ASAP-0000511	ASAP-0000511-001	ASAPPNBTAE	SARS-CoV-2 nsp3 macrodomain TR-FRET dose response	>	99.5	uM	falls outside the dose series							N = 20				<	4.002					0.483	%	± 2.180306459630882 (n=2)	-6.455	%	± 1.3867156097054354 (n=2)
ASAP-0000471	ASAP-0000471-001	ASAPPNBTAE	SARS-CoV-2 nsp3 macrodomain TR-FRET dose response		96.596	uM		72.217	uM		129.204	uM		N = 20	partial curve, showing multiple points near only one asymptote	1.006	0.922		4.015	0.0	%	100.0	%	49.407	%	± 2.3660984501176965 (n=2)	-7.057	%	± 0.6356978815167219 (n=2)	100.0	%
ASAP-0000477	ASAP-0000477-001	ASAPPNBTAE	SARS-CoV-2 nsp3 macrodomain TR-FRET dose response	>	99.5	uM	falls outside the dose series							N = 20	partial curve, showing multiple points near only one asymptote	1.28	0.902	<	4.002	0.0	%	100.0	%	40.075	%	± 3.636519103663992 (n=2)	-5.852	%	± 4.144535299253083 (n=2)	100.0	%
ASAP-0000479	ASAP-0000479-001	ASAPPNBTAE	SARS-CoV-2 nsp3 macrodomain TR-FRET dose response		35.261	uM		28.033	uM		44.354	uM		N = 20	partial curve, showing multiple points near only one asymptote	1.323	0.947		4.453	0.0	%	100.0	%	78.813	%	± 0.9309422873069321 (n=2)	-9.642	%	± 1.3835690945830061 (n=2)	100.0	%
ASAP-0000132	ASAP-0000132-001	ASAPPNBTAE	SARS-CoV-2 nsp3 macrodomain TR-FRET dose response		0.44	uM		0.384	uM		0.505	uM		N = 20	complete curve, showing multiple points near both asymptotes	1.5	0.991		6.356	0.0	%	100.0	%	100.594	%	± 1.4178011021183423 (n=2)	-4.251	%	± 1.4770142211156616 (n=2)	100.0	%
ASAP-0000383	ASAP-0000383-001	ASAPPNBTAE	SARS-CoV-2 nsp3 macrodomain TR-FRET dose response		78.355	uM		66.664	uM		92.097	uM		N = 20	partial curve, showing multiple points near only one asymptote	1.285	0.956		4.106	0.0	%	100.0	%	56.953	%	± 0.3925901388588519 (n=2)	-6.701	%	± 1.3132091456789197 (n=2)	100.0	%
ASAP-0000396	ASAP-0000396-001	ASAPPNBTAE	SARS-CoV-2 nsp3 macrodomain TR-FRET dose response	>	99.5	uM	falls outside the dose series							N = 20				<	4.002					1.41	%	± 2.3708400127220206 (n=2)	-7.219	%	± 4.7833501930982765 (n=2)
ASAP-0000430	ASAP-0000430-001	ASAPPNBTAE	SARS-CoV-2 nsp3 macrodomain TR-FRET dose response		28.285	uM		23.635	uM		33.85	uM		N = 20	partial curve, showing multiple points near only one asymptote	1.182	0.971		4.548	0.0	%	100.0	%	79.243	%	± 1.2833735602054517 (n=2)	-10.775	%	± 6.239612317531538 (n=2)	100.0	%
ASAP-0000450	ASAP-0000450-001	ASAPPNBTAE	SARS-CoV-2 nsp3 macrodomain TR-FRET dose response		2.27	uM		1.955	uM		2.636	uM		N = 20	complete curve, showing multiple points near both asymptotes	1.167	0.991		5.644	0.0	%	100.0	%	98.318	%	± 2.774398236703105 (n=2)	-5.542	%	± 6.339591638576231 (n=2)	100.0	%
ASAP-0000452	ASAP-0000452-001	ASAPPNBTAE	SARS-CoV-2 nsp3 macrodomain TR-FRET dose response		15.162	uM		12.675	uM		18.137	uM		N = 20	partial curve, showing multiple points near only one asymptote	1.27	0.979		4.819	0.0	%	100.0	%	91.033	%	± 0.41686672360112687 (n=2)	-9.903	%	± 1.400711735158933 (n=2)	100.0	%
ASAP-0000453	ASAP-0000453-001	ASAPPNBTAE	SARS-CoV-2 nsp3 macrodomain TR-FRET dose response		11.179	uM		9.6	uM		13.019	uM		N = 20	complete curve, showing multiple points near both asymptotes	1.236	0.987		4.952	0.0	%	100.0	%	93.718	%	± 0.9060776697342331 (n=2)	-5.27	%	± 4.529833358969974 (n=2)	100.0	%
ASAP-0000456	ASAP-0000456-001	ASAPPNBTAE	SARS-CoV-2 nsp3 macrodomain TR-FRET dose response	>	99.5	uM	falls outside the dose series							N = 20	partial curve, showing multiple points near only one asymptote	1.657	0.899	<	4.002	0.0	%	100.0	%	45.312	%	± 6.291614110748644 (n=2)	-8.184	%	± 0.7797109654801421 (n=2)	100.0	%
ASAP-0000457	ASAP-0000457-001	ASAPPNBTAE	SARS-CoV-2 nsp3 macrodomain TR-FRET dose response	>	99.5	uM	falls outside the dose series							N = 20	partial curve, showing multiple points near only one asymptote	1.187	0.895	<	4.002	0.0	%	100.0	%	47.876	%	± 3.6817652628269832 (n=2)	-7.792	%	± 4.961556003734221 (n=2)	100.0	%
ASAP-0000463	ASAP-0000463-001	ASAPPNBTAE	SARS-CoV-2 nsp3 macrodomain TR-FRET dose response		15.016	uM		12.644	uM		17.832	uM		N = 20	partial curve, showing multiple points near only one asymptote	1.08	0.983		4.823	0.0	%	100.0	%	90.463	%	± 2.3802382120309193 (n=2)	-7.378	%	± 0.8841468099926805 (n=2)	100.0	%
ASAP-0000449	ASAP-0000449-001	ASAPPNBTAE	SARS-CoV-2 nsp3 macrodomain TR-FRET dose response		66.421	uM		51.533	uM		85.612	uM		N = 20	partial curve, showing multiple points near only one asymptote	1.388	0.901		4.178	0.0	%	100.0	%	61.276	%	± 1.166417067112085 (n=2)	-12.257	%	± 9.573218312025066 (n=2)	100.0	%
ASAP-0000462	ASAP-0000462-001	ASAPPNBTAE	SARS-CoV-2 nsp3 macrodomain TR-FRET dose response		30.658	uM		27.357	uM		34.356	uM		N = 20	partial curve, showing multiple points near only one asymptote	1.158	0.988		4.513	0.0	%	100.0	%	81.092	%	± 1.1541196282409705 (n=2)	-4.54	%	± 1.4011042066122665 (n=2)	100.0	%
ASAP-0000389	ASAP-0000389-001	ASAPPNBTAE	SARS-CoV-2 nsp3 macrodomain TR-FRET dose response		61.559	uM		49.066	uM		77.234	uM		N = 20	partial curve, showing multiple points near only one asymptote	1.027	0.947		4.211	0.0	%	100.0	%	62.337	%	± 0.691521213782007 (n=2)	-10.333	%	± 3.5811931042111356 (n=2)	100.0	%
ASAP-0000455	ASAP-0000455-001	ASAPPNBTAE	SARS-CoV-2 nsp3 macrodomain TR-FRET dose response		14.906	uM		12.358	uM		17.979	uM		N = 20	partial curve, showing multiple points near only one asymptote	1.179	0.978		4.827	0.0	%	100.0	%	88.775	%	± 3.5408208066099442 (n=2)	-6.572	%	± 0.4107051915236222 (n=2)	100.0	%
ASAP-0000451	ASAP-0000451-001	ASAPPNBTAE	SARS-CoV-2 nsp3 macrodomain TR-FRET dose response		68.052	uM		57.656	uM		80.321	uM		N = 20	partial curve, showing multiple points near only one asymptote	1.24	0.96		4.167	0.0	%	100.0	%	60.535	%	± 0.4643598155519308 (n=2)	-5.495	%	± 0.2032273830724978 (n=2)	100.0	%
ASAP-0000467	ASAP-0000467-001	ASAPPNBTAE	SARS-CoV-2 nsp3 macrodomain TR-FRET dose response		97.513	uM		82.355	uM		115.461	uM		N = 20	partial curve, showing multiple points near only one asymptote	1.515	0.936		4.011	0.0	%	100.0	%	50.255	%	± 0.9198397958847984 (n=2)	-8.141	%	± 2.644067705640261 (n=2)	100.0	%
ASAP-0000513	ASAP-0000513-001	ASAPPNBTAE	SARS-CoV-2 nsp3 macrodomain TR-FRET dose response	>	99.5	uM	falls outside the dose series							N = 20	partial curve, showing multiple points near only one asymptote	1.19	0.901	<	4.002	0.0	%	100.0	%	34.456	%	± 1.0387195339694142 (n=2)	-7.071	%	± 0.5471578052137642 (n=2)	100.0	%
ASAP-0000512	ASAP-0000512-001	ASAPPNBTAE	SARS-CoV-2 nsp3 macrodomain TR-FRET dose response	>	99.5	uM	falls outside the dose series							N = 20		1.673	0.887	<	4.002	0.0	%	100.0	%	32.708	%	± 1.6102860964423835 (n=2)	-7.656	%	± 2.6094189500668494 (n=2)	100.0	%
ASAP-0000507	ASAP-0000507-001	ASAPPNBTAE	SARS-CoV-2 nsp3 macrodomain TR-FRET dose response		6.043	uM		5.435	uM		6.719	uM		N = 20	complete curve, showing multiple points near both asymptotes	1.62	0.995		5.219	0.0	%	100.0	%	97.798	%	± 1.2149243808254553 (n=2)	-3.927	%	± 0.6856805035153674 (n=2)	100.0	%
ASAP-0000506	ASAP-0000506-001	ASAPPNBTAE	SARS-CoV-2 nsp3 macrodomain TR-FRET dose response		46.659	uM		40.812	uM		53.343	uM		N = 20	partial curve, showing multiple points near only one asymptote	1.971	0.968		4.331	0.0	%	100.0	%	79.082	%	± 0.8495348064711701 (n=2)	-7.379	%	± 1.0775533030125637 (n=2)	100.0	%
ASAP-0000501	ASAP-0000501-001	ASAPPNBTAE	SARS-CoV-2 nsp3 macrodomain TR-FRET dose response	>	99.5	uM	falls outside the dose series							N = 20		7.922	0.695	<	4.002	0.0	%	100.0	%	18.196	%	± 3.177357848994789 (n=2)	-4.527	%	± 7.4561046032684475 (n=2)	100.0	%
ASAP-0000497	ASAP-0000497-001	ASAPPNBTAE	SARS-CoV-2 nsp3 macrodomain TR-FRET dose response	>	99.5	uM	falls outside the dose series							N = 20		1.67	0.764	<	4.002	0.0	%	100.0	%	20.98	%	± 2.147846558488035 (n=2)	-4.245	%	± 3.352707536294544 (n=2)	100.0	%
ASAP-0000495	ASAP-0000495-001	ASAPPNBTAE	SARS-CoV-2 nsp3 macrodomain TR-FRET dose response		74.635	uM		66.743	uM		83.461	uM		N = 20	partial curve, showing multiple points near only one asymptote	1.439	0.974		4.127	0.0	%	100.0	%	59.911	%	± 0.965215430166415 (n=2)	-4.518	%	± 0.8304470045427682 (n=2)	100.0	%
ASAP-0000493	ASAP-0000493-001	ASAPPNBTAE	SARS-CoV-2 nsp3 macrodomain TR-FRET dose response	>	99.5	uM	falls outside the dose series							N = 20		1.293	0.593	<	4.002	0.0	%	100.0	%	15.953	%	± 1.0578858976234402 (n=2)	-9.247	%	± 3.6791039422246112 (n=2)	100.0	%
ASAP-0000545	ASAP-0000545-001	ASAPPNBTAE	SARS-CoV-2 nsp3 macrodomain TR-FRET dose response	>	99.5	uM	falls outside the dose series							N = 20		0.5	0.101	<	4.002	0.0	%	100.0	%	12.609	%	± 9.740453297993625 (n=2)	-5.369	%	± 5.422051459039885 (n=2)	100.0	%
ASAP-0000547	ASAP-0000547-001	ASAPPNBTAE	SARS-CoV-2 nsp3 macrodomain TR-FRET dose response	>	99.5	uM	falls outside the dose series							N = 20				<	4.002					2.058	%	± 0.6237361001471481 (n=2)	-16.277	%	± 12.1937043501613 (n=2)
ASAP-0000502	ASAP-0000502-001	ASAPPNBTAE	SARS-CoV-2 nsp3 macrodomain TR-FRET dose response		12.023	uM		10.334	uM		13.988	uM		N = 20	complete curve, showing multiple points near both asymptotes	1.156	0.987		4.92	0.0	%	100.0	%	93.081	%	± 0.5311662793643668 (n=2)	-7.964	%	± 0.6828106403065635 (n=2)	100.0	%
ASAP-0000546	ASAP-0000546-001	ASAPPNBTAE	SARS-CoV-2 nsp3 macrodomain TR-FRET dose response		85.214	uM		71.294	uM		101.851	uM		N = 20	partial curve, showing multiple points near only one asymptote	1.187	0.954		4.069	0.0	%	100.0	%	54.425	%	± 0.7527818266799855 (n=2)	-6.268	%	± 1.627988109991747 (n=2)	100.0	%
ASAP-0000508	ASAP-0000508-001	ASAPPNBTAE	SARS-CoV-2 nsp3 macrodomain TR-FRET dose response	>	99.5	uM	falls outside the dose series							N = 20	partial curve, showing multiple points near only one asymptote	1.102	0.872	<	4.002	0.0	%	100.0	%	38.005	%	± 0.7268895003531969 (n=2)	-8.595	%	± 4.595579070899088 (n=2)	100.0	%
ASAP-0000494	ASAP-0000494-001	ASAPPNBTAE	SARS-CoV-2 nsp3 macrodomain TR-FRET dose response	>	99.5	uM	falls outside the dose series							N = 20		1.666	0.53	<	4.002	0.0	%	100.0	%	15.754	%	± 4.3462592199455 (n=2)	-7.408	%	± 1.512550589318713 (n=2)	100.0	%
ASAP-0000498	ASAP-0000498-001	ASAPPNBTAE	SARS-CoV-2 nsp3 macrodomain TR-FRET dose response	>	99.5	uM	falls outside the dose series							N = 20		0.969	0.661	<	4.002	0.0	%	100.0	%	14.657	%	± 0.6207158569828574 (n=2)	-4.798	%	± 9.427489176977677 (n=2)	100.0	%
ASAP-0000548	ASAP-0000548-001	ASAPPNBTAE	SARS-CoV-2 nsp3 macrodomain TR-FRET dose response	>	99.5	uM	falls outside the dose series							N = 20				<	4.002					4.951	%	± 4.520095498208926 (n=2)	-8.834	%	± 4.869179889867196 (n=2)
ASAP-0000549	ASAP-0000549-001	ASAPPNBTAE	SARS-CoV-2 nsp3 macrodomain TR-FRET dose response		73.741	uM		64.055	uM		84.893	uM		N = 20	partial curve, showing multiple points near only one asymptote	1.164	0.972		4.132	0.0	%	100.0	%	59.085	%	± 2.973366427852486 (n=2)	-4.088	%	± 5.299443832204481 (n=2)	100.0	%
ASAP-0000550	ASAP-0000550-001	ASAPPNBTAE	SARS-CoV-2 nsp3 macrodomain TR-FRET dose response		32.486	uM		0.0	uM		976087666.147	uM		N = 20	partial curve, showing multiple points near only one asymptote	10.333	0.883		4.488	0.0	%	100.0	%	87.607	%	± 0.12125344859274935 (n=2)	-4.623	%	± 0.7894313774459066 (n=2)	100.0	%
ASAP-0000552	ASAP-0000552-001	ASAPPNBTAE	SARS-CoV-2 nsp3 macrodomain TR-FRET dose response	>	99.5	uM	falls outside the dose series							N = 20				<	4.002					7.493	%	± 2.3203161830416468 (n=2)	-8.245	%	± 10.647626195733261 (n=2)
ASAP-0000553	ASAP-0000553-001	ASAPPNBTAE	SARS-CoV-2 nsp3 macrodomain TR-FRET dose response	>	99.5	uM	falls outside the dose series							N = 20				<	4.002					1.767	%	± 4.952621377612093 (n=2)	-9.902	%	± 4.708316158694332 (n=2)
ASAP-0000555	ASAP-0000555-001	ASAPPNBTAE	SARS-CoV-2 nsp3 macrodomain TR-FRET dose response	>	99.5	uM	falls outside the dose series							N = 20		7.371	0.255	<	4.002	0.0	%	100.0	%	7.813	%	± 0.9223180305772389 (n=2)	-6.873	%	± 3.2712327047948615 (n=2)	100.0	%
ASAP-0000557	ASAP-0000557-001	ASAPPNBTAE	SARS-CoV-2 nsp3 macrodomain TR-FRET dose response	>	99.5	uM	falls outside the dose series							N = 20		1.991	0.246	<	4.002	0.0	%	100.0	%	10.272	%	± 2.534393176445213 (n=2)	-9.289	%	± 2.2895034650323023 (n=2)	100.0	%
ASAP-0000558	ASAP-0000558-001	ASAPPNBTAE	SARS-CoV-2 nsp3 macrodomain TR-FRET dose response	>	99.5	uM	falls outside the dose series							N = 20				<	4.002					4.425	%	± 0.8853235500031046 (n=2)	-8.854	%	± 13.120128115986228 (n=2)
ASAP-0000560	ASAP-0000560-001	ASAPPNBTAE	SARS-CoV-2 nsp3 macrodomain TR-FRET dose response	>	99.5	uM	falls outside the dose series							N = 20		0.504	0.058	<	4.002	0.0	%	100.0	%	5.647	%	± 3.4831310433052027 (n=2)	-5.103	%	± 0.19465403973580578 (n=2)	100.0	%
ASAP-0000561	ASAP-0000561-001	ASAPPNBTAE	SARS-CoV-2 nsp3 macrodomain TR-FRET dose response	>	99.5	uM	falls outside the dose series							N = 20		2.383	0.181	<	4.002	0.0	%	100.0	%	7.648	%	± 9.065345500014608 (n=2)	-6.811	%	± 1.0410167058006519 (n=2)	100.0	%
ASAP-0000563	ASAP-0000563-001	ASAPPNBTAE	SARS-CoV-2 nsp3 macrodomain TR-FRET dose response	>	99.5	uM	falls outside the dose series							N = 20		2.863	0.092	<	4.002	0.0	%	100.0	%	10.144	%	± 2.8439641389812462 (n=2)	-17.361	%	± 25.127765488547603 (n=2)	100.0	%
ASAP-0000554	ASAP-0000554-001	ASAPPNBTAE	SARS-CoV-2 nsp3 macrodomain TR-FRET dose response	>	99.5	uM	falls outside the dose series							N = 20				<	4.002					1.087	%	± 1.5796416642136981 (n=2)	-11.589	%	± 2.189935412935378 (n=2)
ASAP-0000562	ASAP-0000562-001	ASAPPNBTAE	SARS-CoV-2 nsp3 macrodomain TR-FRET dose response	>	99.5	uM	falls outside the dose series							N = 20		2.778	0.139	<	4.002	0.0	%	100.0	%	8.807	%	± 2.2684506084389287 (n=2)	-8.281	%	± 3.2903990684488877 (n=2)	100.0	%
ASAP-0000551	ASAP-0000551-001	ASAPPNBTAE	SARS-CoV-2 nsp3 macrodomain TR-FRET dose response		70.879	uM		56.3	uM		89.233	uM		N = 20	partial curve, showing multiple points near only one asymptote	1.12	0.936		4.149	0.0	%	100.0	%	57.169	%	± 0.8756833856369048 (n=2)	-8.839	%	± 0.352455549483262 (n=2)	100.0	%
ASAP-0000559	ASAP-0000559-001	ASAPPNBTAE	SARS-CoV-2 nsp3 macrodomain TR-FRET dose response	>	99.5	uM	falls outside the dose series							N = 20				<	4.002					-1.717	%	± 7.395028214245309 (n=2)	-12.546	%	± 2.46198961115053 (n=2)
ASAP-0000556	ASAP-0000556-001	ASAPPNBTAE	SARS-CoV-2 nsp3 macrodomain TR-FRET dose response	>	99.5	uM	falls outside the dose series							N = 20		1.598	0.312	<	4.002	0.0	%	100.0	%	13.662	%	± 4.783651795946221 (n=2)	-8.795	%	± 3.248373602861705 (n=2)	100.0	%
ASAP-0000564	ASAP-0000564-001	ASAPPNBTAE	SARS-CoV-2 nsp3 macrodomain TR-FRET dose response	>	99.5	uM	falls outside the dose series							N = 20				<	4.002					1.628	%	± 6.847962626336088 (n=2)	-7.101	%	± 8.217308845420607 (n=2)
ASAP-0000565	ASAP-0000565-001	ASAPPNBTAE	SARS-CoV-2 nsp3 macrodomain TR-FRET dose response	>	99.5	uM	falls outside the dose series							N = 20				<	4.002					7.37	%	± 8.431107922505092 (n=2)	-8.753	%	± 2.8550194259330475 (n=2)
ASAP-0000566	ASAP-0000566-001	ASAPPNBTAE	SARS-CoV-2 nsp3 macrodomain TR-FRET dose response	>	99.5	uM	falls outside the dose series							N = 20				<	4.002					2.38	%	± 0.8200797227460586 (n=2)	-10.198	%	± 1.3209874308653022 (n=2)
ASAP-0000568	ASAP-0000568-001	ASAPPNBTAE	SARS-CoV-2 nsp3 macrodomain TR-FRET dose response	>	99.5	uM	falls outside the dose series							N = 20				<	4.002					0.697	%	± 1.455018265566584 (n=2)	-47.861	%	± 49.04861209511646 (n=2)
ASAP-0000569	ASAP-0000569-001	ASAPPNBTAE	SARS-CoV-2 nsp3 macrodomain TR-FRET dose response		24.841	uM		17.456	uM		35.349	uM		N = 20	partial curve, showing multiple points near only one asymptote	0.887	0.925		4.605	0.0	%	100.0	%	69.769	%	± 2.938567292323587 (n=2)	-11.476	%	± 8.417372011694301 (n=2)	100.0	%
ASAP-0000567	ASAP-0000567-001	ASAPPNBTAE	SARS-CoV-2 nsp3 macrodomain TR-FRET dose response		20.662	uM		17.404	uM		24.53	uM		N = 20	partial curve, showing multiple points near only one asymptote	1.455	0.976		4.685	0.0	%	100.0	%	89.903	%	± 3.1796445684075962 (n=2)	-7.817	%	± 2.3062715044186644 (n=2)	100.0	%
ASAP-0000132	ASAP-0000132-001	ASAPPNBTAE	SARS-CoV-2 nsp3 macrodomain TR-FRET dose response		0.535	uM		0.478	uM		0.599	uM		N = 20	complete curve, showing multiple points near both asymptotes	1.394	0.994		6.271	0.0	%	100.0	%	98.097	%	± 0.4900525344041718 (n=2)	-3.542	%	± 3.7524727546438905 (n=2)	100.0	%
ASAP-0000582	ASAP-0000582-001	ASAPPNBTAE	SARS-CoV-2 nsp3 macrodomain TR-FRET dose response		19.483	uM		16.848	uM		22.53	uM		N = 20	partial curve, showing multiple points near only one asymptote	1.258	0.984		4.71	0.0	%	100.0	%	89.421	%	± 1.7520788844262498 (n=2)	-3.53	%	± 2.561604024780816 (n=2)	100.0	%
ASAP-0000583	ASAP-0000583-001	ASAPPNBTAE	SARS-CoV-2 nsp3 macrodomain TR-FRET dose response	>	99.5	uM	falls outside the dose series							N = 20				<	4.002					1.139	%	± 4.229180079522967 (n=2)	-7.783	%	± 5.735476835165937 (n=2)
ASAP-0000585	ASAP-0000585-001	ASAPPNBTAE	SARS-CoV-2 nsp3 macrodomain TR-FRET dose response	>	99.5	uM	falls outside the dose series							N = 20		0.5	0.282	<	4.002	0.0	%	100.0	%	5.519	%	± 1.3135169862604432 (n=2)	-2.187	%	± 3.851696888456966 (n=2)	100.0	%
ASAP-0000586	ASAP-0000586-001	ASAPPNBTAE	SARS-CoV-2 nsp3 macrodomain TR-FRET dose response	>	99.5	uM	falls outside the dose series							N = 20				<	4.002					2.486	%	± 1.0438550431667695 (n=2)	-8.769	%	± 3.166031136338577 (n=2)
ASAP-0000588	ASAP-0000588-001	ASAPPNBTAE	SARS-CoV-2 nsp3 macrodomain TR-FRET dose response		2.73	uM		2.308	uM		3.228	uM		N = 20	complete curve, showing multiple points near both asymptotes	1.229	0.987		5.564	0.0	%	100.0	%	96.198	%	± 1.815214189145993 (n=2)	-7.398	%	± 9.25185508274417 (n=2)	100.0	%
ASAP-0000590	ASAP-0000590-001	ASAPPNBTAE	SARS-CoV-2 nsp3 macrodomain TR-FRET dose response		20.196	uM		16.518	uM		24.694	uM		N = 20	partial curve, showing multiple points near only one asymptote	1.191	0.97		4.695	0.0	%	100.0	%	89.262	%	± 0.6393103721962876 (n=2)	-3.936	%	± 10.619350127948394 (n=2)	100.0	%
ASAP-0000591	ASAP-0000591-001	ASAPPNBTAE	SARS-CoV-2 nsp3 macrodomain TR-FRET dose response		2.066	uM		1.826	uM		2.337	uM		N = 20	complete curve, showing multiple points near both asymptotes	1.171	0.993		5.685	0.0	%	100.0	%	97.629	%	± 0.4048686959418336 (n=2)	-4.013	%	± 5.27642802828856 (n=2)	100.0	%
ASAP-0000593	ASAP-0000593-001	ASAPPNBTAE	SARS-CoV-2 nsp3 macrodomain TR-FRET dose response		33.219	uM		29.63	uM		37.243	uM		N = 20	partial curve, showing multiple points near only one asymptote	1.074	0.987		4.479	0.0	%	100.0	%	75.806	%	± 0.05082437885710498 (n=2)	-1.411	%	± 0.421533138374556 (n=2)	100.0	%
ASAP-0000594	ASAP-0000594-001	ASAPPNBTAE	SARS-CoV-2 nsp3 macrodomain TR-FRET dose response	>	99.5	uM	falls outside the dose series							N = 20		1.08	0.191	<	4.002	0.0	%	100.0	%	8.078	%	± 0.7730284983550428 (n=2)	-12.451	%	± 0.14524478346430258 (n=2)	100.0	%
ASAP-0000596	ASAP-0000596-001	ASAPPNBTAE	SARS-CoV-2 nsp3 macrodomain TR-FRET dose response	>	99.5	uM	falls outside the dose series							N = 20		1.097	0.012	<	4.002	0.0	%	100.0	%	2.587	%	± 1.186611392401292 (n=2)	-8.249	%	± 7.707532597437702 (n=2)	100.0	%
ASAP-0000587	ASAP-0000587-001	ASAPPNBTAE	SARS-CoV-2 nsp3 macrodomain TR-FRET dose response	>	99.5	uM	falls outside the dose series							N = 20		1.439	0.285	<	4.002	0.0	%	100.0	%	6.21	%	± 3.2547676169555957 (n=2)	-3.447	%	± 2.808788547801448 (n=2)	100.0	%
ASAP-0000595	ASAP-0000595-001	ASAPPNBTAE	SARS-CoV-2 nsp3 macrodomain TR-FRET dose response	>	99.5	uM	falls outside the dose series							N = 20		7.154	0.032	<	4.002	0.0	%	100.0	%	4.496	%	± 0.4047439412702414 (n=2)	-4.397	%	± 2.5037977675867906 (n=2)	100.0	%
ASAP-0000584	ASAP-0000584-001	ASAPPNBTAE	SARS-CoV-2 nsp3 macrodomain TR-FRET dose response	>	99.5	uM	falls outside the dose series							N = 20				<	4.002					1.923	%	± 5.966508831375859 (n=2)	-7.857	%	± 0.66726789410011 (n=2)
ASAP-0000592	ASAP-0000592-001	ASAPPNBTAE	SARS-CoV-2 nsp3 macrodomain TR-FRET dose response	>	99.5	uM	falls outside the dose series							N = 20				<	4.002					0.536	%	± 1.8617966562878705 (n=2)	-7.314	%	± 0.715666300356928 (n=2)
ASAP-0000589	ASAP-0000589-001	ASAPPNBTAE	SARS-CoV-2 nsp3 macrodomain TR-FRET dose response	>	99.5	uM	falls outside the dose series							N = 20		0.867	0.261	<	4.002	0.0	%	100.0	%	6.14	%	± 2.7635155832428038 (n=2)	-7.036	%	± 1.1200251880191738 (n=2)	100.0	%
ASAP-0000597	ASAP-0000597-001	ASAPPNBTAE	SARS-CoV-2 nsp3 macrodomain TR-FRET dose response	>	99.5	uM	falls outside the dose series							N = 20		0.5	0.458	<	4.002	0.0	%	100.0	%	18.137	%	± 0.8446403772472969 (n=2)	-3.88	%	± 5.755432198360799 (n=2)	100.0	%
ASAP-0000598	ASAP-0000598-001	ASAPPNBTAE	SARS-CoV-2 nsp3 macrodomain TR-FRET dose response		38.017	uM		33.283	uM		43.424	uM		N = 20	partial curve, showing multiple points near only one asymptote	1.34	0.979		4.42	0.0	%	100.0	%	78.708	%	± 4.887254144382608 (n=2)	-3.837	%	± 9.821462069642473 (n=2)	100.0	%
ASAP-0000599	ASAP-0000599-001	ASAPPNBTAE	SARS-CoV-2 nsp3 macrodomain TR-FRET dose response	>	99.5	uM	falls outside the dose series							N = 20		1.389	0.405	<	4.002	0.0	%	100.0	%	10.215	%	± 1.9787109182390292 (n=2)	-5.148	%	± 1.3898890988109116 (n=2)	100.0	%
ASAP-0000601	ASAP-0000601-001	ASAPPNBTAE	SARS-CoV-2 nsp3 macrodomain TR-FRET dose response	>	99.5	uM	falls outside the dose series							N = 20	partial curve, showing multiple points near only one asymptote	1.181	0.94	<	4.002	0.0	%	100.0	%	45.374	%	± 5.349806703070391 (n=2)	-6.615	%	± 1.1106031757408665 (n=2)	100.0	%
ASAP-0000602	ASAP-0000602-001	ASAPPNBTAE	SARS-CoV-2 nsp3 macrodomain TR-FRET dose response		24.672	uM		21.306	uM		28.57	uM		N = 20	partial curve, showing multiple points near only one asymptote	1.261	0.981		4.608	0.0	%	100.0	%	83.207	%	± 7.306421208746917 (n=2)	-6.856	%	± 0.6053069691672746 (n=2)	100.0	%
ASAP-0000604	ASAP-0000604-001	ASAPPNBTAE	SARS-CoV-2 nsp3 macrodomain TR-FRET dose response		36.636	uM		29.476	uM		45.536	uM		N = 20	partial curve, showing multiple points near only one asymptote	1.052	0.954		4.436	0.0	%	100.0	%	70.675	%	± 3.192090364185469 (n=2)	-8.003	%	± 11.600750938393933 (n=2)	100.0	%
ASAP-0000606	ASAP-0000606-001	ASAPPNBTAE	SARS-CoV-2 nsp3 macrodomain TR-FRET dose response	>	99.5	uM	falls outside the dose series							N = 20	partial curve, showing multiple points near only one asymptote	0.893	0.972	<	4.002	0.0	%	100.0	%	43.474	%	± 0.3265011829954654 (n=2)	-4.585	%	± 3.1270694094633487 (n=2)	100.0	%
ASAP-0000607	ASAP-0000607-001	ASAPPNBTAE	SARS-CoV-2 nsp3 macrodomain TR-FRET dose response		29.582	uM		27.074	uM		32.322	uM		N = 20	partial curve, showing multiple points near only one asymptote	1.547	0.991		4.529	0.0	%	100.0	%	86.123	%	± 0.9408471338817802 (n=2)	-6.21	%	± 1.699482989232535 (n=2)	100.0	%
ASAP-0000609	ASAP-0000609-001	ASAPPNBTAE	SARS-CoV-2 nsp3 macrodomain TR-FRET dose response		20.566	uM		18.325	uM		23.081	uM		N = 20	partial curve, showing multiple points near only one asymptote	1.219	0.99		4.687	0.0	%	100.0	%	87.591	%	± 0.8086314585787414 (n=2)	-4.488	%	± 8.31404488217869 (n=2)	100.0	%
ASAP-0000610	ASAP-0000610-001	ASAPPNBTAE	SARS-CoV-2 nsp3 macrodomain TR-FRET dose response		27.379	uM		23.72	uM		31.603	uM		N = 20	partial curve, showing multiple points near only one asymptote	1.147	0.982		4.563	0.0	%	100.0	%	82.237	%	± 0.026456082572470313 (n=2)	-4.672	%	± 1.9627246185988472 (n=2)	100.0	%
ASAP-0000612	ASAP-0000612-001	ASAPPNBTAE	SARS-CoV-2 nsp3 macrodomain TR-FRET dose response	>	99.5	uM	falls outside the dose series							N = 20		1.366	0.773	<	4.002	0.0	%	100.0	%	18.724	%	± 8.35994406461251 (n=2)	-0.855	%	± 0.7599914455128348 (n=2)	100.0	%
ASAP-0000603	ASAP-0000603-001	ASAPPNBTAE	SARS-CoV-2 nsp3 macrodomain TR-FRET dose response		2.589	uM		2.329	uM		2.879	uM		N = 20	complete curve, showing multiple points near both asymptotes	1.204	0.995		5.587	0.0	%	100.0	%	97.773	%	± 1.8801459611366642 (n=2)	-2.921	%	± 3.0063710348654875 (n=2)	100.0	%
ASAP-0000611	ASAP-0000611-001	ASAPPNBTAE	SARS-CoV-2 nsp3 macrodomain TR-FRET dose response	>	99.5	uM	falls outside the dose series							N = 20		1.602	0.91	<	4.002	0.0	%	100.0	%	33.741	%	± 4.95829687223257 (n=2)	-3.134	%	± 4.340446263378605 (n=2)	100.0	%
ASAP-0000600	ASAP-0000600-001	ASAPPNBTAE	SARS-CoV-2 nsp3 macrodomain TR-FRET dose response	>	99.5	uM	falls outside the dose series							N = 20		0.59	0.166	<	4.002	0.0	%	100.0	%	12.408	%	± 6.6572110475976025 (n=2)	-6.026	%	± 4.416715095076798 (n=2)	100.0	%
ASAP-0000608	ASAP-0000608-001	ASAPPNBTAE	SARS-CoV-2 nsp3 macrodomain TR-FRET dose response	>	99.5	uM	falls outside the dose series							N = 20		6.939	0.188	<	4.002	0.0	%	100.0	%	8.413	%	± 3.017363691600402 (n=2)	-5.981	%	± 1.059482757419821 (n=2)	100.0	%
ASAP-0000605	ASAP-0000605-001	ASAPPNBTAE	SARS-CoV-2 nsp3 macrodomain TR-FRET dose response		70.212	uM		59.944	uM		82.24	uM		N = 20	partial curve, showing multiple points near only one asymptote	1.191	0.965		4.154	0.0	%	100.0	%	58.434	%	± 1.3564541724746135 (n=2)	-3.856	%	± 3.9167695995090575 (n=2)	100.0	%
ASAP-0000613	ASAP-0000613-001	ASAPPNBTAE	SARS-CoV-2 nsp3 macrodomain TR-FRET dose response		6.825	uM		6.107	uM		7.627	uM		N = 20	complete curve, showing multiple points near both asymptotes	1.316	0.994		5.166	0.0	%	100.0	%	96.873	%	± 1.516024163985587 (n=2)	-4.513	%	± 2.1527930812166676 (n=2)	100.0	%
ASAP-0000614	ASAP-0000614-001	ASAPPNBTAE	SARS-CoV-2 nsp3 macrodomain TR-FRET dose response	>	99.5	uM	falls outside the dose series							N = 20				<	4.002					2.711	%	± 4.720828420052307 (n=2)	-5.371	%	± 5.095465307997822 (n=2)
ASAP-0000615	ASAP-0000615-001	ASAPPNBTAE	SARS-CoV-2 nsp3 macrodomain TR-FRET dose response	>	99.5	uM	falls outside the dose series							N = 20				<	4.002					3.328	%	± 0.7851270041011861 (n=2)	-22.441	%	± 3.5865578922643904 (n=2)
ASAP-0000617	ASAP-0000617-001	ASAPPNBTAE	SARS-CoV-2 nsp3 macrodomain TR-FRET dose response	>	99.5	uM	falls outside the dose series							N = 20				<	4.002					2.563	%	± 6.693162646552183 (n=2)	-12.677	%	± 0.7066610361166963 (n=2)
ASAP-0000618	ASAP-0000618-001	ASAPPNBTAE	SARS-CoV-2 nsp3 macrodomain TR-FRET dose response		10.309	uM		9.196	uM		11.557	uM		N = 20	complete curve, showing multiple points near both asymptotes	1.197	0.993		4.987	0.0	%	100.0	%	93.408	%	± 0.31187858678570174 (n=2)	-2.161	%	± 5.1134084858143645 (n=2)	100.0	%
ASAP-0000620	ASAP-0000620-001	ASAPPNBTAE	SARS-CoV-2 nsp3 macrodomain TR-FRET dose response		41.212	uM		33.078	uM		51.346	uM		N = 20	partial curve, showing multiple points near only one asymptote	1.77	0.923		4.385	0.0	%	100.0	%	77.095	%	± 1.0080932736178818 (n=2)	-4.302	%	± 2.790641126357021 (n=2)	100.0	%
ASAP-0000622	ASAP-0000622-001	ASAPPNBTAE	SARS-CoV-2 nsp3 macrodomain TR-FRET dose response		52.149	uM		47.447	uM		57.317	uM		N = 20	partial curve, showing multiple points near only one asymptote	1.19	0.988		4.283	0.0	%	100.0	%	68.96	%	± 3.4684981632644023 (n=2)	-2.059	%	± 4.914287385898586 (n=2)	100.0	%
ASAP-0000623	ASAP-0000623-001	ASAPPNBTAE	SARS-CoV-2 nsp3 macrodomain TR-FRET dose response		87.945	uM		76.329	uM		101.327	uM		N = 20	partial curve, showing multiple points near only one asymptote	1.409	0.957		4.056	0.0	%	100.0	%	53.662	%	± 4.183020092390563 (n=2)	-6.595	%	± 1.3080287922347487 (n=2)	100.0	%
ASAP-0000625	ASAP-0000625-001	ASAPPNBTAE	SARS-CoV-2 nsp3 macrodomain TR-FRET dose response		49.309	uM		14.485	uM		167.855	uM		N = 20	partial curve, showing multiple points near only one asymptote	0.5	0.566		4.307	0.0	%	100.0	%	66.885	%	± 2.4385937269547386 (n=2)	-4.226	%	± 0.8144934108570306 (n=2)	100.0	%
ASAP-0000626	ASAP-0000626-001	ASAPPNBTAE	SARS-CoV-2 nsp3 macrodomain TR-FRET dose response	>	99.5	uM	falls outside the dose series							N = 20		1.518	0.869	<	4.002	0.0	%	100.0	%	30.63	%	± 0.87848867987379 (n=2)	-5.362	%	± 2.7253305384919337 (n=2)	100.0	%
ASAP-0000628	ASAP-0000628-001	ASAPPNBTAE	SARS-CoV-2 nsp3 macrodomain TR-FRET dose response	>	99.5	uM	falls outside the dose series							N = 20	partial curve, showing multiple points near only one asymptote	1.125	0.961	<	4.002	0.0	%	100.0	%	42.127	%	± 2.382520210996693 (n=2)	-3.047	%	± 3.8845286723176486 (n=2)	100.0	%
ASAP-0000619	ASAP-0000619-001	ASAPPNBTAE	SARS-CoV-2 nsp3 macrodomain TR-FRET dose response		65.277	uM		57.83	uM		73.684	uM		N = 20	partial curve, showing multiple points near only one asymptote	1.159	0.98		4.185	0.0	%	100.0	%	61.646	%	± 2.6580837244062563 (n=2)	-5.437	%	± 0.627894982570809 (n=2)	100.0	%
ASAP-0000627	ASAP-0000627-001	ASAPPNBTAE	SARS-CoV-2 nsp3 macrodomain TR-FRET dose response		3.474	uM		3.162	uM		3.817	uM		N = 20	complete curve, showing multiple points near both asymptotes	1.233	0.996		5.459	0.0	%	100.0	%	98.987	%	± 1.743150496037702 (n=2)	-1.716	%	± 6.365976324387325 (n=2)	100.0	%
ASAP-0000616	ASAP-0000616-001	ASAPPNBTAE	SARS-CoV-2 nsp3 macrodomain TR-FRET dose response	>	99.5	uM	falls outside the dose series							N = 20				<	4.002					-0.624	%	± 5.7746668293727 (n=2)	-25.52	%	± 3.0919157346447763 (n=2)
ASAP-0000624	ASAP-0000624-001	ASAPPNBTAE	SARS-CoV-2 nsp3 macrodomain TR-FRET dose response	>	99.5	uM	value was manually overridden											<	4.002					19.028	%	± 1.1175577429199521 (n=2)	-12.89	%	± 3.5237955028602714 (n=2)
ASAP-0000621	ASAP-0000621-001	ASAPPNBTAE	SARS-CoV-2 nsp3 macrodomain TR-FRET dose response	>	99.5	uM	falls outside the dose series							N = 20	partial curve, showing multiple points near only one asymptote	0.821	0.625	<	4.002	0.0	%	100.0	%	18.024	%	± 0.47315333402524373 (n=2)	-9.857	%	± 2.4092177107174337 (n=2)	100.0	%
ASAP-0000629	ASAP-0000629-001	ASAPPNBTAE	SARS-CoV-2 nsp3 macrodomain TR-FRET dose response	>	99.5	uM	falls outside the dose series							N = 20				<	4.002					2.766	%	± 1.2150917881077405 (n=2)	-42.077	%	± 0.9301924105782262 (n=2)
ASAP-0000630	ASAP-0000630-001	ASAPPNBTAE	SARS-CoV-2 nsp3 macrodomain TR-FRET dose response		10.641	uM		9.067	uM		12.488	uM		N = 20	complete curve, showing multiple points near both asymptotes	1.376	0.986		4.973	0.0	%	100.0	%	95.342	%	± 1.9773494064447332 (n=2)	-8.494	%	± 8.743568051506548 (n=2)	100.0	%
ASAP-0000631	ASAP-0000631-001	ASAPPNBTAE	SARS-CoV-2 nsp3 macrodomain TR-FRET dose response		75.22	uM		61.003	uM		92.751	uM		N = 20	partial curve, showing multiple points near only one asymptote	1.324	0.929		4.124	0.0	%	100.0	%	58.307	%	± 1.5440393427781722 (n=2)	-7.602	%	± 0.4437058367328642 (n=2)	100.0	%
ASAP-0000633	ASAP-0000633-001	ASAPPNBTAE	SARS-CoV-2 nsp3 macrodomain TR-FRET dose response	>	99.5	uM	falls outside the dose series							N = 20				<	4.002					1.14	%	± 2.2830134614909277 (n=2)	-8.459	%	± 5.558039108697255 (n=2)
ASAP-0000634	ASAP-0000634-001	ASAPPNBTAE	SARS-CoV-2 nsp3 macrodomain TR-FRET dose response	>	99.5	uM	falls outside the dose series							N = 20				<	4.002					3.722	%	± 3.526096299320481 (n=2)	-6.224	%	± 3.8186953160170565 (n=2)
ASAP-0000636	ASAP-0000636-001	ASAPPNBTAE	SARS-CoV-2 nsp3 macrodomain TR-FRET dose response	>	99.5	uM	falls outside the dose series							N = 20	partial curve, showing multiple points near only one asymptote	1.068	0.928	<	4.002	0.0	%	100.0	%	39.091	%	± 1.607630507811409 (n=2)	-3.145	%	± 2.4153072559776816 (n=2)	100.0	%
ASAP-0000567	ASAP-0000567-001	ASAPPNBTAE	SARS-CoV-2 nsp3 macrodomain TR-FRET dose response		21.768	uM		17.989	uM		26.342	uM		N = 20	partial curve, showing multiple points near only one asymptote	1.353	0.97		4.662	0.0	%	100.0	%	88.195	%	± 2.7374223007423155 (n=2)	-6.712	%	± 12.069870081446835 (n=2)	100.0	%
ASAP-0000551	ASAP-0000551-001	ASAPPNBTAE	SARS-CoV-2 nsp3 macrodomain TR-FRET dose response		76.08	uM		65.481	uM		88.395	uM		N = 20	partial curve, showing multiple points near only one asymptote	1.457	0.953		4.119	0.0	%	100.0	%	58.23	%	± 5.128536422737774 (n=2)	-4.107	%	± 2.4243713572184347 (n=2)	100.0	%
ASAP-0000549	ASAP-0000549-001	ASAPPNBTAE	SARS-CoV-2 nsp3 macrodomain TR-FRET dose response		86.018	uM		71.177	uM		103.954	uM		N = 20	partial curve, showing multiple points near only one asymptote	1.141	0.952		4.065	0.0	%	100.0	%	53.978	%	± 1.5620930296315105 (n=2)	-6.93	%	± 0.2690654808935475 (n=2)	100.0	%
ASAP-0000546	ASAP-0000546-001	ASAPPNBTAE	SARS-CoV-2 nsp3 macrodomain TR-FRET dose response		96.966	uM		77.794	uM		120.862	uM		N = 20	partial curve, showing multiple points near only one asymptote	1.204	0.931		4.013	0.0	%	100.0	%	50.329	%	± 4.470044851196784 (n=2)	-5.162	%	± 6.825507038330574 (n=2)	100.0	%
ASAP-0000132	ASAP-0000132-001	ASAPPNBTAE	SARS-CoV-2 nsp3 macrodomain TR-FRET dose response		0.555	uM		0.517	uM		0.597	uM		N = 20	complete curve, showing multiple points near both asymptotes	1.289	0.998		6.256	0.0	%	100.0	%	100.242	%	± 1.8697501880703613 (n=2)	-3.347	%	± 1.8339026075379055 (n=2)	100.0	%
ASAP-0000632	ASAP-0000632-001	ASAPPNBTAE	SARS-CoV-2 nsp3 macrodomain TR-FRET dose response	>	99.5	uM	falls outside the dose series							N = 20				<	4.002					0.201	%	± 0.9525978227605874 (n=2)	-45.329	%	± 16.371516440775068 (n=2)
ASAP-0000635	ASAP-0000635-001	ASAPPNBTAE	SARS-CoV-2 nsp3 macrodomain TR-FRET dose response	>	99.5	uM	falls outside the dose series							N = 20				<	4.002					2.583	%	± 5.390691674936869 (n=2)	-5.872	%	± 1.0199894744911728 (n=2)
ASAP-0000569	ASAP-0000569-001	ASAPPNBTAE	SARS-CoV-2 nsp3 macrodomain TR-FRET dose response		20.79	uM		16.104	uM		26.838	uM		N = 20	partial curve, showing multiple points near only one asymptote	0.852	0.96		4.682	0.0	%	100.0	%	74.23	%	± 1.674436971623845 (n=2)	-4.782	%	± 5.89775434022525 (n=2)	100.0	%
ASAP-0000550	ASAP-0000550-001	ASAPPNBTAE	SARS-CoV-2 nsp3 macrodomain TR-FRET dose response		24.495	uM		21.263	uM		28.22	uM		N = 20	partial curve, showing multiple points near only one asymptote	1.397	0.981		4.611	0.0	%	100.0	%	88.052	%	± 1.0993570478590076 (n=2)	-7.994	%	± 1.3462883526137859 (n=2)	100.0	%
ASAP-0000556	ASAP-0000556-001	ASAPPNBTAE	SARS-CoV-2 nsp3 macrodomain TR-FRET dose response	>	99.5	uM	falls outside the dose series							N = 20		2.464	0.364	<	4.002	0.0	%	100.0	%	12.584	%	± 8.390946274852759 (n=2)	-7.684	%	± 3.172664038769828 (n=2)	100.0	%
ASAP-0000659	ASAP-0000659-001	ASAPPNBTAE	SARS-CoV-2 nsp3 macrodomain TR-FRET dose response		39.188	uM		30.429	uM		50.468	uM		N = 20	partial curve, showing multiple points near only one asymptote	1.352	0.933		4.407	0.0	%	100.0	%	76.992	%	± 0.7991959593089105 (n=2)	-9.366	%	± 6.903680760067489 (n=2)	100.0	%
ASAP-0000660	ASAP-0000660-001	ASAPPNBTAE	SARS-CoV-2 nsp3 macrodomain TR-FRET dose response	>	99.5	uM	falls outside the dose series							N = 20		0.569	0.229	<	4.002	0.0	%	100.0	%	15.124	%	± 1.4239383576111047 (n=2)	-7.416	%	± 1.2256974524796278 (n=2)	100.0	%
ASAP-0000662	ASAP-0000662-001	ASAPPNBTAE	SARS-CoV-2 nsp3 macrodomain TR-FRET dose response		14.566	uM		12.631	uM		16.797	uM		N = 20	partial curve, showing multiple points near only one asymptote	1.066	0.988		4.837	0.0	%	100.0	%	87.37	%	± 0.007687585168387071 (n=2)	-7.105	%	± 3.7129832649316086 (n=2)	100.0	%
ASAP-0000663	ASAP-0000663-001	ASAPPNBTAE	SARS-CoV-2 nsp3 macrodomain TR-FRET dose response	>	99.5	uM	falls outside the dose series							N = 20		7.644	0.756	<	4.002	0.0	%	100.0	%	25.468	%	± 1.2138548623976428 (n=2)	-8.648	%	± 0.08971344456550095 (n=2)	100.0	%
ASAP-0000665	ASAP-0000665-001	ASAPPNBTAE	SARS-CoV-2 nsp3 macrodomain TR-FRET dose response		2.784	uM		2.48	uM		3.126	uM		N = 20	complete curve, showing multiple points near both asymptotes	1.162	0.994		5.555	0.0	%	100.0	%	96.882	%	± 0.6603392893797072 (n=2)	-2.825	%	± 2.6812754071210123 (n=2)	100.0	%
ASAP-0000667	ASAP-0000667-001	ASAPPNBTAE	SARS-CoV-2 nsp3 macrodomain TR-FRET dose response	>	99.5	uM	falls outside the dose series							N = 20				<	4.002					0.854	%	± 1.4910966633149096 (n=2)	-9.681	%	± 4.401755829841129 (n=2)
ASAP-0000668	ASAP-0000668-001	ASAPPNBTAE	SARS-CoV-2 nsp3 macrodomain TR-FRET dose response	>	99.5	uM	falls outside the dose series							N = 20		3.323	0.794	<	4.002	0.0	%	100.0	%	32.006	%	± 3.8493330403113837 (n=2)	-7.634	%	± 6.229385469034067 (n=2)	100.0	%
ASAP-0000670	ASAP-0000670-001	ASAPPNBTAE	SARS-CoV-2 nsp3 macrodomain TR-FRET dose response	>	99.5	uM	falls outside the dose series							N = 20	partial curve, showing multiple points near only one asymptote	1.495	0.809	<	4.002	0.0	%	100.0	%	40.243	%	± 0.25361748080254654 (n=2)	-5.899	%	± 21.202305272095874 (n=2)	100.0	%
ASAP-0000671	ASAP-0000671-001	ASAPPNBTAE	SARS-CoV-2 nsp3 macrodomain TR-FRET dose response	>	99.5	uM	falls outside the dose series							N = 20	partial curve, showing multiple points near only one asymptote	0.728	0.449	<	4.002	0.0	%	100.0	%	12.928	%	± 3.2786788728149783 (n=2)	-8.188	%	± 5.8493847624128135 (n=2)	100.0	%
ASAP-0000673	ASAP-0000673-001	ASAPPNBTAE	SARS-CoV-2 nsp3 macrodomain TR-FRET dose response	>	99.5	uM	falls outside the dose series							N = 20				<	4.002					3.552	%	± 3.5580534728542905 (n=2)	-13.316	%	± 1.5032830030933495 (n=2)
ASAP-0000664	ASAP-0000664-001	ASAPPNBTAE	SARS-CoV-2 nsp3 macrodomain TR-FRET dose response	>	99.5	uM	falls outside the dose series							N = 20		0.621	0.409	<	4.002	0.0	%	100.0	%	9.483	%	± 5.126123599954222 (n=2)	-5.012	%	± 1.4118138894062788 (n=2)	100.0	%
ASAP-0000672	ASAP-0000672-001	ASAPPNBTAE	SARS-CoV-2 nsp3 macrodomain TR-FRET dose response	>	99.5	uM	falls outside the dose series							N = 20				<	4.002					4.162	%	± 1.0783733120971917 (n=2)	-12.608	%	± 6.617849937185884 (n=2)
ASAP-0000661	ASAP-0000661-001	ASAPPNBTAE	SARS-CoV-2 nsp3 macrodomain TR-FRET dose response		7.569	uM		5.742	uM		9.977	uM		N = 20	complete curve, showing multiple points near both asymptotes	1.236	0.965		5.121	0.0	%	100.0	%	87.187	%	± 2.4792003610336506 (n=2)	-10.872	%	± 3.872217093178859 (n=2)	100.0	%
ASAP-0000669	ASAP-0000669-001	ASAPPNBTAE	SARS-CoV-2 nsp3 macrodomain TR-FRET dose response		4.201	uM		3.747	uM		4.709	uM		N = 20	complete curve, showing multiple points near both asymptotes	1.328	0.994		5.377	0.0	%	100.0	%	95.392	%	± 3.1159859684167417 (n=2)	-4.105	%	± 4.519086839830363 (n=2)	100.0	%
ASAP-0000666	ASAP-0000666-001	ASAPPNBTAE	SARS-CoV-2 nsp3 macrodomain TR-FRET dose response		6.387	uM		5.542	uM		7.361	uM		N = 20	complete curve, showing multiple points near both asymptotes	1.284	0.991		5.195	0.0	%	100.0	%	95.752	%	± 0.5962005524906167 (n=2)	-7.084	%	± 2.079410528924774 (n=2)	100.0	%
ASAP-0000674	ASAP-0000674-001	ASAPPNBTAE	SARS-CoV-2 nsp3 macrodomain TR-FRET dose response	>	99.5	uM	falls outside the dose series							N = 20				<	4.002					1.06	%	± 0.5654488631179161 (n=2)	-9.823	%	± 2.4316600646125144 (n=2)
ASAP-0000675	ASAP-0000675-001	ASAPPNBTAE	SARS-CoV-2 nsp3 macrodomain TR-FRET dose response	>	99.5	uM	falls outside the dose series							N = 20				<	4.002					-1.4	%	± 2.75681655240624 (n=2)	-10.838	%	± 4.280707720694324 (n=2)
ASAP-0000676	ASAP-0000676-001	ASAPPNBTAE	SARS-CoV-2 nsp3 macrodomain TR-FRET dose response	>	99.5	uM	falls outside the dose series							N = 20		1.122	0.139	<	4.002	0.0	%	100.0	%	4.923	%	± 4.573193446662103 (n=2)	-6.234	%	± 2.5539766253121026 (n=2)	100.0	%
ASAP-0000678	ASAP-0000678-001	ASAPPNBTAE	SARS-CoV-2 nsp3 macrodomain TR-FRET dose response	>	99.5	uM	falls outside the dose series							N = 20	partial curve, showing multiple points near only one asymptote	0.736	0.681	<	4.002	0.0	%	100.0	%	19.817	%	± 4.754961593227885 (n=2)	-6.434	%	± 2.214131750078088 (n=2)	100.0	%
ASAP-0000679	ASAP-0000679-001	ASAPPNBTAE	SARS-CoV-2 nsp3 macrodomain TR-FRET dose response	>	99.5	uM	falls outside the dose series							N = 20				<	4.002					0.463	%	± 0.7001156173720643 (n=2)	-8.716	%	± 0.03507359580640175 (n=2)
ASAP-0000681	ASAP-0000681-001	ASAPPNBTAE	SARS-CoV-2 nsp3 macrodomain TR-FRET dose response	>	99.5	uM	falls outside the dose series							N = 20				<	4.002					3.637	%	± 2.046685186930005 (n=2)	-14.668	%	± 4.6131438543097 (n=2)
ASAP-0000683	ASAP-0000683-001	ASAPPNBTAE	SARS-CoV-2 nsp3 macrodomain TR-FRET dose response	>	99.5	uM	falls outside the dose series							N = 20				<	4.002					2.155	%	± 0.42808402303860427 (n=2)	-8.521	%	± 4.443653506183627 (n=2)
ASAP-0000684	ASAP-0000684-001	ASAPPNBTAE	SARS-CoV-2 nsp3 macrodomain TR-FRET dose response		44.506	uM		39.889	uM		49.658	uM		N = 20	partial curve, showing multiple points near only one asymptote	1.169	0.986		4.352	0.0	%	100.0	%	71.769	%	± 2.194705761837235 (n=2)	-5.536	%	± 1.1720893585720753 (n=2)	100.0	%
ASAP-0000686	ASAP-0000686-001	ASAPPNBTAE	SARS-CoV-2 nsp3 macrodomain TR-FRET dose response	>	99.5	uM	falls outside the dose series							N = 20	partial curve, showing multiple points near only one asymptote	0.773	0.832	<	4.002	0.0	%	100.0	%	29.078	%	± 6.105716163084673 (n=2)	-5.382	%	± 3.4501423678009377 (n=2)	100.0	%
ASAP-0000687	ASAP-0000687-001	ASAPPNBTAE	SARS-CoV-2 nsp3 macrodomain TR-FRET dose response		13.886	uM		12.104	uM		15.929	uM		N = 20	partial curve, showing multiple points near only one asymptote	1.278	0.988		4.857	0.0	%	100.0	%	93.951	%	± 1.9319144294004134 (n=2)	-4.996	%	± 2.137231116047293 (n=2)	100.0	%
ASAP-0000631	ASAP-0000631-001	ASAPPNBTAE	SARS-CoV-2 nsp3 macrodomain TR-FRET dose response		99.007	uM		83.251	uM		117.746	uM		N = 20	partial curve, showing multiple points near only one asymptote	1.181	0.957		4.004	0.0	%	100.0	%	49.714	%	± 4.256578144159656 (n=2)	-5.352	%	± 5.082482308488829 (n=2)	100.0	%
ASAP-0000680	ASAP-0000680-001	ASAPPNBTAE	SARS-CoV-2 nsp3 macrodomain TR-FRET dose response	>	99.5	uM	falls outside the dose series							N = 20				<	4.002					-1.377	%	± 0.6775424106832473 (n=2)	-60.17	%	± 6.019627347491109 (n=2)
ASAP-0000636	ASAP-0000636-001	ASAPPNBTAE	SARS-CoV-2 nsp3 macrodomain TR-FRET dose response	>	99.5	uM	falls outside the dose series							N = 20	partial curve, showing multiple points near only one asymptote	1.289	0.86	<	4.002	0.0	%	100.0	%	38.737	%	± 0.9289246333750185 (n=2)	-8.775	%	± 3.811079211903744 (n=2)	100.0	%
ASAP-0000677	ASAP-0000677-001	ASAPPNBTAE	SARS-CoV-2 nsp3 macrodomain TR-FRET dose response		35.815	uM		30.794	uM		41.655	uM		N = 20	partial curve, showing multiple points near only one asymptote	1.226	0.976		4.446	0.0	%	100.0	%	76.123	%	± 0.5815806536791578 (n=2)	-4.813	%	± 3.6017587432357234 (n=2)	100.0	%
ASAP-0000685	ASAP-0000685-001	ASAPPNBTAE	SARS-CoV-2 nsp3 macrodomain TR-FRET dose response		25.018	uM		21.362	uM		29.299	uM		N = 20	partial curve, showing multiple points near only one asymptote	1.096	0.981		4.602	0.0	%	100.0	%	81.669	%	± 1.5998916720752328 (n=2)	-7.501	%	± 9.49678184123692 (n=2)	100.0	%
ASAP-0000682	ASAP-0000682-001	ASAPPNBTAE	SARS-CoV-2 nsp3 macrodomain TR-FRET dose response	>	99.5	uM	falls outside the dose series							N = 20				<	4.002					-0.194	%	± 0.7241048791455064 (n=2)	-13.095	%	± 4.103086065378742 (n=2)
ASAP-0000630	ASAP-0000630-001	ASAPPNBTAE	SARS-CoV-2 nsp3 macrodomain TR-FRET dose response		12.377	uM		10.036	uM		15.264	uM		N = 20	complete curve, showing multiple points near both asymptotes	1.388	0.974		4.907	0.0	%	100.0	%	94.685	%	± 1.8843754816784295 (n=2)	-10.026	%	± 13.68718753662629 (n=2)	100.0	%
ASAP-0000628	ASAP-0000628-001	ASAPPNBTAE	SARS-CoV-2 nsp3 macrodomain TR-FRET dose response	>	99.5	uM	falls outside the dose series							N = 20	partial curve, showing multiple points near only one asymptote	1.341	0.935	<	4.002	0.0	%	100.0	%	47.067	%	± 1.0558911715771166 (n=2)	-4.643	%	± 2.548554348957479 (n=2)	100.0	%
ASAP-0000627	ASAP-0000627-001	ASAPPNBTAE	SARS-CoV-2 nsp3 macrodomain TR-FRET dose response		3.775	uM		3.154	uM		4.518	uM		N = 20	complete curve, showing multiple points near both asymptotes	1.059	0.987		5.423	0.0	%	100.0	%	96.836	%	± 0.5557018143438927 (n=2)	-1.258	%	± 4.786078780070872 (n=2)	100.0	%
ASAP-0000625	ASAP-0000625-001	ASAPPNBTAE	SARS-CoV-2 nsp3 macrodomain TR-FRET dose response		60.336	uM		14.556	uM		250.09	uM		N = 20	partial curve, showing multiple points near only one asymptote	0.5	0.504		4.219	0.0	%	100.0	%	64.094	%	± 4.679745990200555 (n=2)	-4.592	%	± 6.420714343693318 (n=2)	100.0	%
ASAP-0000623	ASAP-0000623-001	ASAPPNBTAE	SARS-CoV-2 nsp3 macrodomain TR-FRET dose response		92.786	uM		77.844	uM		110.595	uM		N = 20	partial curve, showing multiple points near only one asymptote	1.08	0.959		4.033	0.0	%	100.0	%	51.133	%	± 2.1796111209241493 (n=2)	-3.851	%	± 2.1221508050627014 (n=2)	100.0	%
ASAP-0000621	ASAP-0000621-001	ASAPPNBTAE	SARS-CoV-2 nsp3 macrodomain TR-FRET dose response	>	99.5	uM	falls outside the dose series							N = 20	partial curve, showing multiple points near only one asymptote	0.724	0.744	<	4.002	0.0	%	100.0	%	21.598	%	± 4.214076587771694 (n=2)	-4.763	%	± 0.28001287191316115 (n=2)	100.0	%
ASAP-0000619	ASAP-0000619-001	ASAPPNBTAE	SARS-CoV-2 nsp3 macrodomain TR-FRET dose response		71.328	uM		61.515	uM		82.707	uM		N = 20	partial curve, showing multiple points near only one asymptote	1.142	0.967		4.147	0.0	%	100.0	%	58.101	%	± 0.895584790328961 (n=2)	-2.373	%	± 2.55677420667571 (n=2)	100.0	%
ASAP-0000618	ASAP-0000618-001	ASAPPNBTAE	SARS-CoV-2 nsp3 macrodomain TR-FRET dose response		9.531	uM		8.682	uM		10.462	uM		N = 20	complete curve, showing multiple points near both asymptotes	1.169	0.995		5.021	0.0	%	100.0	%	92.443	%	± 2.0055426135254284 (n=2)	-2.803	%	± 3.976851167490834 (n=2)	100.0	%
ASAP-0000612	ASAP-0000612-001	ASAPPNBTAE	SARS-CoV-2 nsp3 macrodomain TR-FRET dose response	>	99.5	uM	falls outside the dose series							N = 20	partial curve, showing multiple points near only one asymptote	0.628	0.658	<	4.002	0.0	%	100.0	%	16.747	%	± 1.7478331794946564 (n=2)	-6.752	%	± 4.87468848296757 (n=2)	100.0	%
ASAP-0000611	ASAP-0000611-001	ASAPPNBTAE	SARS-CoV-2 nsp3 macrodomain TR-FRET dose response	>	99.5	uM	falls outside the dose series							N = 20		1.838	0.812	<	4.002	0.0	%	100.0	%	29.509	%	± 1.963684386633137 (n=2)	-5.195	%	± 0.1830218467215871 (n=2)	100.0	%
ASAP-0000609	ASAP-0000609-001	ASAPPNBTAE	SARS-CoV-2 nsp3 macrodomain TR-FRET dose response		20.218	uM		17.285	uM		23.649	uM		N = 20	partial curve, showing multiple points near only one asymptote	1.071	0.983		4.694	0.0	%	100.0	%	89.385	%	± 0.7870630617343825 (n=2)	-2.861	%	± 1.5067885250713946 (n=2)	100.0	%
ASAP-0000622	ASAP-0000622-001	ASAPPNBTAE	SARS-CoV-2 nsp3 macrodomain TR-FRET dose response		62.896	uM		52.685	uM		75.086	uM		N = 20	partial curve, showing multiple points near only one asymptote	1.071	0.962		4.201	0.0	%	100.0	%	64.747	%	± 7.495131194143534 (n=2)	-5.211	%	± 7.28461538026565 (n=2)	100.0	%
ASAP-0000610	ASAP-0000610-001	ASAPPNBTAE	SARS-CoV-2 nsp3 macrodomain TR-FRET dose response		29.017	uM		25.764	uM		32.68	uM		N = 20	partial curve, showing multiple points near only one asymptote	1.241	0.986		4.537	0.0	%	100.0	%	83.276	%	± 0.576331516578217 (n=2)	-2.931	%	± 1.7772294262192467 (n=2)	100.0	%
ASAP-0000626	ASAP-0000626-001	ASAPPNBTAE	SARS-CoV-2 nsp3 macrodomain TR-FRET dose response	>	99.5	uM	falls outside the dose series							N = 20	partial curve, showing multiple points near only one asymptote	0.838	0.805	<	4.002	0.0	%	100.0	%	24.229	%	± 0.5702515807994295 (n=2)	-4.209	%	± 3.002975431868359 (n=2)	100.0	%
ASAP-0000613	ASAP-0000613-001	ASAPPNBTAE	SARS-CoV-2 nsp3 macrodomain TR-FRET dose response		7.542	uM		6.573	uM		8.654	uM		N = 20	complete curve, showing multiple points near both asymptotes	1.231	0.991		5.122	0.0	%	100.0	%	97.788	%	± 2.189521362295607 (n=2)	-5.918	%	± 1.486211843572497 (n=2)	100.0	%
ASAP-0000620	ASAP-0000620-001	ASAPPNBTAE	SARS-CoV-2 nsp3 macrodomain TR-FRET dose response		38.323	uM		32.142	uM		45.691	uM		N = 20	partial curve, showing multiple points near only one asymptote	1.443	0.959		4.417	0.0	%	100.0	%	78.8	%	± 0.7843494790398571 (n=2)	-4.136	%	± 0.49705177724267896 (n=2)	100.0	%
ASAP-0000608	ASAP-0000608-001	ASAPPNBTAE	SARS-CoV-2 nsp3 macrodomain TR-FRET dose response	>	99.5	uM	falls outside the dose series							N = 20		1.07	0.382	<	4.002	0.0	%	100.0	%	9.021	%	± 2.8028507311958393 (n=2)	-2.571	%	± 5.609910583858764 (n=2)	100.0	%
ASAP-0000607	ASAP-0000607-001	ASAPPNBTAE	SARS-CoV-2 nsp3 macrodomain TR-FRET dose response		31.235	uM		28.63	uM		34.076	uM		N = 20	partial curve, showing multiple points near only one asymptote	1.485	0.991		4.505	0.0	%	100.0	%	85.201	%	± 2.4521616404273656 (n=2)	-2.935	%	± 0.5054110145889356 (n=2)	100.0	%
ASAP-0000606	ASAP-0000606-001	ASAPPNBTAE	SARS-CoV-2 nsp3 macrodomain TR-FRET dose response	>	99.5	uM	falls outside the dose series							N = 20	partial curve, showing multiple points near only one asymptote	0.995	0.946	<	4.002	0.0	%	100.0	%	42.267	%	± 3.9100056203789384 (n=2)	-2.589	%	± 2.7925160289130284 (n=2)	100.0	%
ASAP-0000604	ASAP-0000604-001	ASAPPNBTAE	SARS-CoV-2 nsp3 macrodomain TR-FRET dose response		33.224	uM		28.006	uM		39.414	uM		N = 20	partial curve, showing multiple points near only one asymptote	1.001	0.975		4.479	0.0	%	100.0	%	71.627	%	± 3.09836116789385 (n=2)	-4.579	%	± 0.9640882548498396 (n=2)	100.0	%
ASAP-0000603	ASAP-0000603-001	ASAPPNBTAE	SARS-CoV-2 nsp3 macrodomain TR-FRET dose response		3.177	uM		2.746	uM		3.675	uM		N = 20	complete curve, showing multiple points near both asymptotes	1.277	0.99		5.498	0.0	%	100.0	%	96.275	%	± 1.0202855139551132 (n=2)	-5.54	%	± 3.2478744155879418 (n=2)	100.0	%
ASAP-0000601	ASAP-0000601-001	ASAPPNBTAE	SARS-CoV-2 nsp3 macrodomain TR-FRET dose response	>	99.5	uM	falls outside the dose series							N = 20	partial curve, showing multiple points near only one asymptote	1.26	0.934	<	4.002	0.0	%	100.0	%	47.479	%	± 4.793943044828216 (n=2)	-5.84	%	± 2.9952711565479615 (n=2)	100.0	%
ASAP-0000599	ASAP-0000599-001	ASAPPNBTAE	SARS-CoV-2 nsp3 macrodomain TR-FRET dose response	>	99.5	uM	falls outside the dose series							N = 20		0.651	0.2	<	4.002	0.0	%	100.0	%	10.799	%	± 0.39093528499892016 (n=2)	-4.355	%	± 4.808767398001802 (n=2)	100.0	%
ASAP-0000598	ASAP-0000598-001	ASAPPNBTAE	SARS-CoV-2 nsp3 macrodomain TR-FRET dose response		40.823	uM		36.29	uM		45.923	uM		N = 20	partial curve, showing multiple points near only one asymptote	1.279	0.983		4.389	0.0	%	100.0	%	74.66	%	± 4.785368015617585 (n=2)	-4.12	%	± 1.2428702701990886 (n=2)	100.0	%
ASAP-0000596	ASAP-0000596-001	ASAPPNBTAE	SARS-CoV-2 nsp3 macrodomain TR-FRET dose response	>	99.5	uM	falls outside the dose series							N = 20				<	4.002					4.651	%	± 4.3794455641692815 (n=2)	-3.664	%	± 7.409410742005956 (n=2)
ASAP-0000595	ASAP-0000595-001	ASAPPNBTAE	SARS-CoV-2 nsp3 macrodomain TR-FRET dose response	>	99.5	uM	falls outside the dose series							N = 20				<	4.002					6.493	%	± 1.8853583461857035 (n=2)	-9.963	%	± 7.283981215075353 (n=2)
ASAP-0000593	ASAP-0000593-001	ASAPPNBTAE	SARS-CoV-2 nsp3 macrodomain TR-FRET dose response		34.497	uM		28.769	uM		41.365	uM		N = 20	partial curve, showing multiple points near only one asymptote	1.018	0.97		4.462	0.0	%	100.0	%	75.255	%	± 0.5017376638601201 (n=2)	-2.964	%	± 8.072587357227416 (n=2)	100.0	%
ASAP-0000602	ASAP-0000602-001	ASAPPNBTAE	SARS-CoV-2 nsp3 macrodomain TR-FRET dose response		24.194	uM		21.723	uM		26.947	uM		N = 20	partial curve, showing multiple points near only one asymptote	1.188	0.99		4.616	0.0	%	100.0	%	85.484	%	± 2.6886263654103426 (n=2)	-4.121	%	± 4.715451788734621 (n=2)	100.0	%
ASAP-0000594	ASAP-0000594-001	ASAPPNBTAE	SARS-CoV-2 nsp3 macrodomain TR-FRET dose response	>	99.5	uM	falls outside the dose series							N = 20				<	4.002					2.465	%	± 5.344041014194101 (n=2)	-5.719	%	± 1.8584592159416868 (n=2)
ASAP-0000605	ASAP-0000605-001	ASAPPNBTAE	SARS-CoV-2 nsp3 macrodomain TR-FRET dose response		81.723	uM		63.791	uM		104.695	uM		N = 20	partial curve, showing multiple points near only one asymptote	1.071	0.927		4.088	0.0	%	100.0	%	52.513	%	± 2.7385552080302884 (n=2)	-5.591	%	± 5.573731223334831 (n=2)	100.0	%
ASAP-0000597	ASAP-0000597-001	ASAPPNBTAE	SARS-CoV-2 nsp3 macrodomain TR-FRET dose response	>	99.5	uM	falls outside the dose series							N = 20		0.5	0.171	<	4.002	0.0	%	100.0	%	15.876	%	± 3.3191041068578993 (n=2)	-7.251	%	± 4.8532590021359026 (n=2)	100.0	%
ASAP-0000600	ASAP-0000600-001	ASAPPNBTAE	SARS-CoV-2 nsp3 macrodomain TR-FRET dose response	>	99.5	uM	falls outside the dose series							N = 20		0.965	0.363	<	4.002	0.0	%	100.0	%	9.789	%	± 1.7316413718211352 (n=2)	-3.627	%	± 3.506279188325447 (n=2)	100.0	%
ASAP-0000591	ASAP-0000591-001	ASAPPNBTAE	SARS-CoV-2 nsp3 macrodomain TR-FRET dose response		2.122	uM		1.818	uM		2.477	uM		N = 20	complete curve, showing multiple points near both asymptotes	1.156	0.99		5.673	0.0	%	100.0	%	97.413	%	± 1.5180472127141098 (n=2)	-5.947	%	± 2.7937795492845363 (n=2)	100.0	%
ASAP-0000590	ASAP-0000590-001	ASAPPNBTAE	SARS-CoV-2 nsp3 macrodomain TR-FRET dose response		24.61	uM		21.389	uM		28.315	uM		N = 20	partial curve, showing multiple points near only one asymptote	1.387	0.982		4.609	0.0	%	100.0	%	85.322	%	± 1.995427369882814 (n=2)	-6.531	%	± 1.6964905629882614 (n=2)	100.0	%
ASAP-0000589	ASAP-0000589-001	ASAPPNBTAE	SARS-CoV-2 nsp3 macrodomain TR-FRET dose response	>	99.5	uM	falls outside the dose series							N = 20				<	4.002					9.548	%	± 1.8579605344301058 (n=2)	-9.495	%	± 1.5613559655447522 (n=2)
ASAP-0000587	ASAP-0000587-001	ASAPPNBTAE	SARS-CoV-2 nsp3 macrodomain TR-FRET dose response	>	99.5	uM	falls outside the dose series							N = 20				<	4.002					4.635	%	± 1.559049689994236 (n=2)	-9.315	%	± 2.719807278288278 (n=2)
ASAP-0000585	ASAP-0000585-001	ASAPPNBTAE	SARS-CoV-2 nsp3 macrodomain TR-FRET dose response	>	99.5	uM	falls outside the dose series							N = 20				<	4.002					3.08	%	± 6.0289394407885 (n=2)	-9.113	%	± 1.592657586996823 (n=2)
ASAP-0000132	ASAP-0000132-001	ASAPPNBTAE	SARS-CoV-2 nsp3 macrodomain TR-FRET dose response		0.628	uM		0.57	uM		0.691	uM		N = 20	complete curve, showing multiple points near both asymptotes	1.357	0.996		6.202	0.0	%	100.0	%	99.842	%	± 0.7758904379563266 (n=2)	-4.936	%	± 3.151211967227359 (n=2)	100.0	%
ASAP-0000588	ASAP-0000588-001	ASAPPNBTAE	SARS-CoV-2 nsp3 macrodomain TR-FRET dose response		2.949	uM		2.623	uM		3.315	uM		N = 20	complete curve, showing multiple points near both asymptotes	1.345	0.994		5.53	0.0	%	100.0	%	95.6	%	± 0.07939522170045792 (n=2)	-3.5	%	± 2.168657407877259 (n=2)	100.0	%
ASAP-0000582	ASAP-0000582-001	ASAPPNBTAE	SARS-CoV-2 nsp3 macrodomain TR-FRET dose response		21.811	uM		18.572	uM		25.615	uM		N = 20	partial curve, showing multiple points near only one asymptote	1.301	0.979		4.661	0.0	%	100.0	%	84.537	%	± 1.280940506934615 (n=2)	-10.646	%	± 2.923246744302483 (n=2)	100.0	%
ASAP-0000692	ASAP-0000692-001	ASAPPNBTAE	SARS-CoV-2 nsp3 macrodomain TR-FRET dose response	>	99.5	uM	falls outside the dose series							N = 20				<	4.002					-0.824	%	± 5.379798231883349 (n=2)	-7.723	%	± 8.06159360467444 (n=2)
ASAP-0000693	ASAP-0000693-001	ASAPPNBTAE	SARS-CoV-2 nsp3 macrodomain TR-FRET dose response		8.187	uM		6.966	uM		9.622	uM		N = 20	complete curve, showing multiple points near both asymptotes	1.268	0.986		5.087	0.0	%	100.0	%	88.359	%	± 3.6513116359669517 (n=2)	-4.546	%	± 7.06365982889011 (n=2)	100.0	%
ASAP-0000695	ASAP-0000695-001	ASAPPNBTAE	SARS-CoV-2 nsp3 macrodomain TR-FRET dose response	>	99.5	uM	falls outside the dose series							N = 20				<	4.002					-1.821	%	± 7.319935342840844 (n=2)	-11.002	%	± 1.6187033278521912 (n=2)
ASAP-0000696	ASAP-0000696-001	ASAPPNBTAE	SARS-CoV-2 nsp3 macrodomain TR-FRET dose response	>	99.5	uM	falls outside the dose series							N = 20				<	4.002					4.184	%	± 5.112402566980955 (n=2)	-8.628	%	± 0.646271682871135 (n=2)
ASAP-0000698	ASAP-0000698-001	ASAPPNBTAE	SARS-CoV-2 nsp3 macrodomain TR-FRET dose response	>	99.5	uM	falls outside the dose series							N = 20				<	4.002					3.257	%	± 0.8843936219375602 (n=2)	-8.397	%	± 2.047907276949427 (n=2)
ASAP-0000700	ASAP-0000700-001	ASAPPNBTAE	SARS-CoV-2 nsp3 macrodomain TR-FRET dose response	>	99.5	uM	falls outside the dose series							N = 20				<	4.002					1.863	%	± 4.866922251779862 (n=2)	-9.09	%	± 2.657722947383003 (n=2)
ASAP-0000701	ASAP-0000701-001	ASAPPNBTAE	SARS-CoV-2 nsp3 macrodomain TR-FRET dose response	>	99.5	uM	falls outside the dose series							N = 20				<	4.002					4.973	%	± 1.7582635129767383 (n=2)	-11.654	%	± 11.457721751535574 (n=2)
ASAP-0000703	ASAP-0000703-001	ASAPPNBTAE	SARS-CoV-2 nsp3 macrodomain TR-FRET dose response	>	99.5	uM	falls outside the dose series							N = 20		4.089	0.757	<	4.002	0.0	%	100.0	%	22.386	%	± 7.16383538566147 (n=2)	-7.132	%	± 3.5203856542283463 (n=2)	100.0	%
ASAP-0000704	ASAP-0000704-001	ASAPPNBTAE	SARS-CoV-2 nsp3 macrodomain TR-FRET dose response	>	99.5	uM	falls outside the dose series							N = 20				<	4.002					2.488	%	± 1.7033653883299644 (n=2)	-19.19	%	± 32.025802090176484 (n=2)
ASAP-0000706	ASAP-0000706-001	ASAPPNBTAE	SARS-CoV-2 nsp3 macrodomain TR-FRET dose response	>	99.5	uM	falls outside the dose series							N = 20				<	4.002					3.956	%	± 3.0303459324661217 (n=2)	-15.804	%	± 18.577928405492507 (n=2)
ASAP-0000697	ASAP-0000697-001	ASAPPNBTAE	SARS-CoV-2 nsp3 macrodomain TR-FRET dose response		58.26	uM		45.633	uM		74.379	uM		N = 20	partial curve, showing multiple points near only one asymptote	1.257	0.925		4.235	0.0	%	100.0	%	66.083	%	± 4.388426973293256 (n=2)	-10.272	%	± 2.6570566900017427 (n=2)	100.0	%
ASAP-0000705	ASAP-0000705-001	ASAPPNBTAE	SARS-CoV-2 nsp3 macrodomain TR-FRET dose response	>	99.5	uM	falls outside the dose series							N = 20				<	4.002					1.423	%	± 0.3751395734077043 (n=2)	-10.56	%	± 3.1121583602223764 (n=2)
ASAP-0000694	ASAP-0000694-001	ASAPPNBTAE	SARS-CoV-2 nsp3 macrodomain TR-FRET dose response	>	99.5	uM	falls outside the dose series							N = 20				<	4.002					3.409	%	± 0.10869115892559227 (n=2)	-12.716	%	± 3.9651559517672013 (n=2)
ASAP-0000702	ASAP-0000702-001	ASAPPNBTAE	SARS-CoV-2 nsp3 macrodomain TR-FRET dose response	>	99.5	uM	falls outside the dose series							N = 20				<	4.002					-3.012	%	± 1.9530200538481226 (n=2)	-7.352	%	± 0.7775530468363844 (n=2)
ASAP-0000699	ASAP-0000699-001	ASAPPNBTAE	SARS-CoV-2 nsp3 macrodomain TR-FRET dose response	>	99.5	uM	falls outside the dose series							N = 20				<	4.002					-3.804	%	± 0.4314320000969157 (n=2)	-31.707	%	± 1.5178948097098943 (n=2)
ASAP-0000707	ASAP-0000707-001	ASAPPNBTAE	SARS-CoV-2 nsp3 macrodomain TR-FRET dose response	>	99.5	uM	falls outside the dose series							N = 20				<	4.002					-0.274	%	± 3.3199286678021664 (n=2)	-29.468	%	± 4.542936645584617 (n=2)
ASAP-0000708	ASAP-0000708-001	ASAPPNBTAE	SARS-CoV-2 nsp3 macrodomain TR-FRET dose response	>	99.5	uM	falls outside the dose series							N = 20				<	4.002					1.419	%	± 0.059370579623355985 (n=2)	-5.312	%	± 2.6129894624852983 (n=2)
ASAP-0000709	ASAP-0000709-001	ASAPPNBTAE	SARS-CoV-2 nsp3 macrodomain TR-FRET dose response	>	99.5	uM	value was manually overridden											<	4.002					11.268	%	± 1.871134627750247 (n=2)	-94.126	%	± 129.70734270313966 (n=2)
ASAP-0000686	ASAP-0000686-001	ASAPPNBTAE	SARS-CoV-2 nsp3 macrodomain TR-FRET dose response	>	99.5	uM	falls outside the dose series							N = 20	partial curve, showing multiple points near only one asymptote	0.903	0.901	<	4.002	0.0	%	100.0	%	40.49	%	± 2.554244679268632 (n=2)	-5.672	%	± 9.884332860740962 (n=2)	100.0	%
ASAP-0000685	ASAP-0000685-001	ASAPPNBTAE	SARS-CoV-2 nsp3 macrodomain TR-FRET dose response		27.477	uM		23.561	uM		32.045	uM		N = 20	partial curve, showing multiple points near only one asymptote	1.169	0.979		4.561	0.0	%	100.0	%	82.338	%	± 0.7264848906074923 (n=2)	-7.133	%	± 3.82359143111487 (n=2)	100.0	%
ASAP-0000678	ASAP-0000678-001	ASAPPNBTAE	SARS-CoV-2 nsp3 macrodomain TR-FRET dose response	>	99.5	uM	falls outside the dose series							N = 20		1.264	0.757	<	4.002	0.0	%	100.0	%	21.528	%	± 0.7724121428424195 (n=2)	-6.916	%	± 2.3047323015110464 (n=2)	100.0	%
ASAP-0000676	ASAP-0000676-001	ASAPPNBTAE	SARS-CoV-2 nsp3 macrodomain TR-FRET dose response	>	99.5	uM	falls outside the dose series							N = 20		3.237	0.721	<	4.002	0.0	%	100.0	%	26.374	%	± 8.467304563236915 (n=2)	-6.94	%	± 3.4578093853072516 (n=2)	100.0	%
ASAP-0000671	ASAP-0000671-001	ASAPPNBTAE	SARS-CoV-2 nsp3 macrodomain TR-FRET dose response	>	99.5	uM	falls outside the dose series							N = 20		0.5	0.364	<	4.002	0.0	%	100.0	%	12.096	%	± 0.6775965693835838 (n=2)	-3.775	%	± 2.8427585705264407 (n=2)	100.0	%
ASAP-0000669	ASAP-0000669-001	ASAPPNBTAE	SARS-CoV-2 nsp3 macrodomain TR-FRET dose response		4.194	uM		3.778	uM		4.655	uM		N = 20	complete curve, showing multiple points near both asymptotes	1.267	0.995		5.377	0.0	%	100.0	%	96.239	%	± 0.5654771858001154 (n=2)	-6.608	%	± 0.5918776345325514 (n=2)	100.0	%
ASAP-0000668	ASAP-0000668-001	ASAPPNBTAE	SARS-CoV-2 nsp3 macrodomain TR-FRET dose response	>	99.5	uM	falls outside the dose series							N = 20		2.396	0.723	<	4.002	0.0	%	100.0	%	29.578	%	± 4.631316901038021 (n=2)	-10.831	%	± 6.9809072735309705 (n=2)	100.0	%
ASAP-0000665	ASAP-0000665-001	ASAPPNBTAE	SARS-CoV-2 nsp3 macrodomain TR-FRET dose response		3.037	uM		2.788	uM		3.308	uM		N = 20	complete curve, showing multiple points near both asymptotes	1.166	0.997		5.518	0.0	%	100.0	%	96.859	%	± 1.1533751463088742 (n=2)	-3.092	%	± 4.726959332444368 (n=2)	100.0	%
ASAP-0000684	ASAP-0000684-001	ASAPPNBTAE	SARS-CoV-2 nsp3 macrodomain TR-FRET dose response		43.915	uM		37.458	uM		51.484	uM		N = 20	partial curve, showing multiple points near only one asymptote	1.173	0.972		4.357	0.0	%	100.0	%	71.902	%	± 0.09624317151159674 (n=2)	-6.168	%	± 3.6334361459891173 (n=2)	100.0	%
ASAP-0000666	ASAP-0000666-001	ASAPPNBTAE	SARS-CoV-2 nsp3 macrodomain TR-FRET dose response		6.247	uM		5.377	uM		7.258	uM		N = 20	complete curve, showing multiple points near both asymptotes	1.254	0.99		5.204	0.0	%	100.0	%	94.493	%	± 1.730348643683609 (n=2)	-8.223	%	± 0.3430082490958481 (n=2)	100.0	%
ASAP-0000687	ASAP-0000687-001	ASAPPNBTAE	SARS-CoV-2 nsp3 macrodomain TR-FRET dose response		15.471	uM		13.848	uM		17.284	uM		N = 20	partial curve, showing multiple points near only one asymptote	1.328	0.992		4.81	0.0	%	100.0	%	92.77	%	± 0.5785379883914593 (n=2)	-4.906	%	± 3.6549133370532987 (n=2)	100.0	%
ASAP-0000670	ASAP-0000670-001	ASAPPNBTAE	SARS-CoV-2 nsp3 macrodomain TR-FRET dose response	>	99.5	uM	falls outside the dose series							N = 20	partial curve, showing multiple points near only one asymptote	1.063	0.821	<	4.002	0.0	%	100.0	%	34.175	%	± 2.631047701198276 (n=2)	-8.658	%	± 0.19784405040589834 (n=2)	100.0	%
ASAP-0000677	ASAP-0000677-001	ASAPPNBTAE	SARS-CoV-2 nsp3 macrodomain TR-FRET dose response		41.309	uM		34.422	uM		49.574	uM		N = 20	partial curve, showing multiple points near only one asymptote	1.256	0.962		4.384	0.0	%	100.0	%	73.544	%	± 3.3783672963112497 (n=2)	-7.671	%	± 5.049130074269309 (n=2)	100.0	%
ASAP-0000664	ASAP-0000664-001	ASAPPNBTAE	SARS-CoV-2 nsp3 macrodomain TR-FRET dose response	>	99.5	uM	falls outside the dose series							N = 20	partial curve, showing multiple points near only one asymptote	1.081	0.828	<	4.002	0.0	%	100.0	%	28.285	%	± 3.268259497513509 (n=2)	-8.905	%	± 0.6354975996925981 (n=2)	100.0	%
ASAP-0000663	ASAP-0000663-001	ASAPPNBTAE	SARS-CoV-2 nsp3 macrodomain TR-FRET dose response	>	99.5	uM	falls outside the dose series							N = 20		3.963	0.85	<	4.002	0.0	%	100.0	%	26.849	%	± 1.5296689533098977 (n=2)	-6.896	%	± 0.1053033952422866 (n=2)	100.0	%
ASAP-0000662	ASAP-0000662-001	ASAPPNBTAE	SARS-CoV-2 nsp3 macrodomain TR-FRET dose response		18.188	uM		15.174	uM		21.8	uM		N = 20	partial curve, showing multiple points near only one asymptote	1.333	0.975		4.74	0.0	%	100.0	%	89.742	%	± 0.47856701242277105 (n=2)	-8.312	%	± 0.4413695526262083 (n=2)	100.0	%
ASAP-0000660	ASAP-0000660-001	ASAPPNBTAE	SARS-CoV-2 nsp3 macrodomain TR-FRET dose response	>	99.5	uM	falls outside the dose series							N = 20		1.203	0.742	<	4.002	0.0	%	100.0	%	19.575	%	± 1.603672075799266 (n=2)	-4.228	%	± 2.793414557576432 (n=2)	100.0	%
ASAP-0000659	ASAP-0000659-001	ASAPPNBTAE	SARS-CoV-2 nsp3 macrodomain TR-FRET dose response		40.323	uM		33.665	uM		48.3	uM		N = 20	partial curve, showing multiple points near only one asymptote	1.232	0.964		4.394	0.0	%	100.0	%	74.111	%	± 0.45282843779935017 (n=2)	-8.459	%	± 0.6255482460457225 (n=2)	100.0	%
ASAP-0000661	ASAP-0000661-001	ASAPPNBTAE	SARS-CoV-2 nsp3 macrodomain TR-FRET dose response		7.266	uM		6.014	uM		8.78	uM		N = 20	complete curve, showing multiple points near both asymptotes	1.153	0.984		5.139	0.0	%	100.0	%	91.411	%	± 0.8173872134757886 (n=2)	-7.96	%	± 7.3193053317493035 (n=2)	100.0	%
ASAP-0000132	ASAP-0000132-001	ASAPPNBTAE	SARS-CoV-2 nsp3 macrodomain TR-FRET dose response		0.598	uM		0.508	uM		0.704	uM		N = 20	complete curve, showing multiple points near both asymptotes	1.26	0.989		6.224	0.0	%	100.0	%	100.162	%	± 1.73042956563275 (n=2)	-4.594	%	± 4.841408235565306 (n=2)	100.0	%
ASAP-0000739	ASAP-0000739-001	ASAPPNBTAE	SARS-CoV-2 nsp3 macrodomain TR-FRET dose response	>	99.5	uM	falls outside the dose series							N = 20		1.624	0.694	<	4.002	0.0	%	100.0	%	12.446	%	± 4.18470394328227 (n=2)	-4.469	%	± 2.6952756208188156 (n=2)	100.0	%
ASAP-0000740	ASAP-0000740-001	ASAPPNBTAE	SARS-CoV-2 nsp3 macrodomain TR-FRET dose response	>	99.5	uM	falls outside the dose series							N = 20				<	4.002					7.762	%	± 1.3778324027384914 (n=2)	-3.847	%	± 0.2122800203704557 (n=2)
ASAP-0000742	ASAP-0000742-001	ASAPPNBTAE	SARS-CoV-2 nsp3 macrodomain TR-FRET dose response	>	99.5	uM	falls outside the dose series							N = 20		0.5	0.464	<	4.002	0.0	%	100.0	%	8.299	%	± 1.4591151289026612 (n=2)	-2.993	%	± 3.0411101954289554 (n=2)	100.0	%
ASAP-0000743	ASAP-0000743-001	ASAPPNBTAE	SARS-CoV-2 nsp3 macrodomain TR-FRET dose response	>	99.5	uM	falls outside the dose series							N = 20				<	4.002					5.737	%	± 0.8897071594230257 (n=2)	-8.001	%	± 3.435912580219296 (n=2)
ASAP-0000745	ASAP-0000745-001	ASAPPNBTAE	SARS-CoV-2 nsp3 macrodomain TR-FRET dose response	>	99.5	uM	falls outside the dose series							N = 20				<	4.002					6.512	%	± 10.19909989749566 (n=2)	-4.116	%	± 1.66667234201638 (n=2)
ASAP-0000747	ASAP-0000747-001	ASAPPNBTAE	SARS-CoV-2 nsp3 macrodomain TR-FRET dose response		80.286	uM		69.509	uM		92.733	uM		N = 20	partial curve, showing multiple points near only one asymptote	1.251	0.965		4.095	0.0	%	100.0	%	55.837	%	± 3.9215936434959175 (n=2)	-4.053	%	± 1.5413901604681715 (n=2)	100.0	%
ASAP-0000748	ASAP-0000748-001	ASAPPNBTAE	SARS-CoV-2 nsp3 macrodomain TR-FRET dose response	>	99.5	uM	value was manually overridden											<	4.002					10.575	%	± 4.324915044335219 (n=2)	-9.64	%	± 0.7029898770240034 (n=2)
ASAP-0000750	ASAP-0000750-001	ASAPPNBTAE	SARS-CoV-2 nsp3 macrodomain TR-FRET dose response	>	99.5	uM	falls outside the dose series							N = 20				<	4.002					4.41	%	± 1.456166535380839 (n=2)	-61.448	%	± 1.5311134101020631 (n=2)
ASAP-0000751	ASAP-0000751-001	ASAPPNBTAE	SARS-CoV-2 nsp3 macrodomain TR-FRET dose response		1.921	uM		1.715	uM		2.152	uM		N = 20	complete curve, showing multiple points near both asymptotes	1.143	0.994		5.716	0.0	%	100.0	%	96.268	%	± 2.285138737400514 (n=2)	0.514	%	± 0.8708425566676254 (n=2)	100.0	%
ASAP-0000753	ASAP-0000753-001	ASAPPNBTAE	SARS-CoV-2 nsp3 macrodomain TR-FRET dose response	>	99.5	uM	falls outside the dose series							N = 20	partial curve, showing multiple points near only one asymptote	1.172	0.926	<	4.002	0.0	%	100.0	%	41.292	%	± 1.277474350113079 (n=2)	-4.334	%	± 2.469854718844845 (n=2)	100.0	%
ASAP-0000744	ASAP-0000744-001	ASAPPNBTAE	SARS-CoV-2 nsp3 macrodomain TR-FRET dose response	>	99.5	uM	falls outside the dose series							N = 20				<	4.002					2.092	%	± 3.4920427626151644 (n=2)	-3.483	%	± 2.142512116165708 (n=2)
ASAP-0000752	ASAP-0000752-001	ASAPPNBTAE	SARS-CoV-2 nsp3 macrodomain TR-FRET dose response		6.357	uM		5.783	uM		6.988	uM		N = 20	complete curve, showing multiple points near both asymptotes	1.083	0.996		5.197	0.0	%	100.0	%	98.249	%	± 1.4209085049653536 (n=2)	-1.931	%	± 0.6848255125464753 (n=2)	100.0	%
ASAP-0000741	ASAP-0000741-001	ASAPPNBTAE	SARS-CoV-2 nsp3 macrodomain TR-FRET dose response	>	99.5	uM	falls outside the dose series							N = 20		0.777	0.609	<	4.002	0.0	%	100.0	%	12.14	%	± 2.475219675485494 (n=2)	-4.554	%	± 1.1319999506180891 (n=2)	100.0	%
ASAP-0000749	ASAP-0000749-001	ASAPPNBTAE	SARS-CoV-2 nsp3 macrodomain TR-FRET dose response	>	99.5	uM	falls outside the dose series							N = 20		0.531	0.245	<	4.002	0.0	%	100.0	%	5.693	%	± 1.4069892553635397 (n=2)	-4.765	%	± 4.65188903067728 (n=2)	100.0	%
ASAP-0000746	ASAP-0000746-001	ASAPPNBTAE	SARS-CoV-2 nsp3 macrodomain TR-FRET dose response	>	99.5	uM	falls outside the dose series							N = 20				<	4.002					1.308	%	± 9.760489235426128 (n=2)	-7.08	%	± 1.0334720827424138 (n=2)
ASAP-0000754	ASAP-0000754-001	ASAPPNBTAE	SARS-CoV-2 nsp3 macrodomain TR-FRET dose response	>	99.5	uM	falls outside the dose series							N = 20				<	4.002					2.719	%	± 7.6193243011262215 (n=2)	-10.678	%	± 3.0725511122153546 (n=2)
ASAP-0000755	ASAP-0000755-001	ASAPPNBTAE	SARS-CoV-2 nsp3 macrodomain TR-FRET dose response	>	99.5	uM	falls outside the dose series							N = 20		7.999	0.693	<	4.002	0.0	%	100.0	%	19.823	%	± 1.7219003921932974 (n=2)	-5.033	%	± 5.073996883478131 (n=2)	100.0	%
ASAP-0000756	ASAP-0000756-001	ASAPPNBTAE	SARS-CoV-2 nsp3 macrodomain TR-FRET dose response	>	99.5	uM	falls outside the dose series							N = 20		6.121	0.15	<	4.002	0.0	%	100.0	%	6.469	%	± 0.08784077579246491 (n=2)	-5.537	%	± 3.811459376477312 (n=2)	100.0	%
ASAP-0000758	ASAP-0000758-001	ASAPPNBTAE	SARS-CoV-2 nsp3 macrodomain TR-FRET dose response		9.045	uM		8.074	uM		10.133	uM		N = 20	complete curve, showing multiple points near both asymptotes	1.195	0.993		5.044	0.0	%	100.0	%	94.727	%	± 1.212993043639292 (n=2)	-2.5	%	± 3.767459383720955 (n=2)	100.0	%
ASAP-0000759	ASAP-0000759-001	ASAPPNBTAE	SARS-CoV-2 nsp3 macrodomain TR-FRET dose response	>	99.5	uM	falls outside the dose series							N = 20				<	4.002					5.16	%	± 3.7720323483945233 (n=2)	-6.86	%	± 6.545322291569185 (n=2)
ASAP-0000761	ASAP-0000761-001	ASAPPNBTAE	SARS-CoV-2 nsp3 macrodomain TR-FRET dose response	>	99.5	uM	falls outside the dose series							N = 20		1.681	0.882	<	4.002	0.0	%	100.0	%	39.21	%	± 0.2529781974043333 (n=2)	-5.297	%	± 0.644290780991123 (n=2)	100.0	%
ASAP-0000763	ASAP-0000763-001	ASAPPNBTAE	SARS-CoV-2 nsp3 macrodomain TR-FRET dose response		17.695	uM		15.82	uM		19.792	uM		N = 20	partial curve, showing multiple points near only one asymptote	1.219	0.991		4.752	0.0	%	100.0	%	88.996	%	± 0.17002240994167506 (n=2)	-7.223	%	± 4.83993520320985 (n=2)	100.0	%
ASAP-0000764	ASAP-0000764-001	ASAPPNBTAE	SARS-CoV-2 nsp3 macrodomain TR-FRET dose response	>	99.5	uM	falls outside the dose series							N = 20				<	4.002					2.361	%	± 2.849053413085785 (n=2)	-51.796	%	± 2.1024439502233716 (n=2)
ASAP-0000766	ASAP-0000766-001	ASAPPNBTAE	SARS-CoV-2 nsp3 macrodomain TR-FRET dose response		11.265	uM		9.734	uM		13.036	uM		N = 20	complete curve, showing multiple points near both asymptotes	1.168	0.988		4.948	0.0	%	100.0	%	92.1	%	± 0.6487512662627279 (n=2)	-3.68	%	± 3.8853777838011734 (n=2)	100.0	%
ASAP-0000703	ASAP-0000703-001	ASAPPNBTAE	SARS-CoV-2 nsp3 macrodomain TR-FRET dose response	>	99.5	uM	falls outside the dose series							N = 20		2.683	0.555	<	4.002	0.0	%	100.0	%	15.22	%	± 6.709324445669565 (n=2)	-5.448	%	± 1.8089946630049372 (n=2)	100.0	%
ASAP-0000693	ASAP-0000693-001	ASAPPNBTAE	SARS-CoV-2 nsp3 macrodomain TR-FRET dose response		8.223	uM		6.647	uM		10.174	uM		N = 20	complete curve, showing multiple points near both asymptotes	0.937	0.978		5.085	0.0	%	100.0	%	84.349	%	± 2.881781663213101 (n=2)	-3.253	%	± 0.07418334241360076 (n=2)	100.0	%
ASAP-0000760	ASAP-0000760-001	ASAPPNBTAE	SARS-CoV-2 nsp3 macrodomain TR-FRET dose response		19.87	uM		17.735	uM		22.262	uM		N = 20	partial curve, showing multiple points near only one asymptote	1.372	0.989		4.702	0.0	%	100.0	%	87.292	%	± 1.5965792669570646 (n=2)	-4.593	%	± 6.767104382156695 (n=2)	100.0	%
ASAP-0000697	ASAP-0000697-001	ASAPPNBTAE	SARS-CoV-2 nsp3 macrodomain TR-FRET dose response		59.922	uM		51.952	uM		69.115	uM		N = 20	partial curve, showing multiple points near only one asymptote	1.2	0.972		4.222	0.0	%	100.0	%	64.616	%	± 3.059054679797802 (n=2)	-5.059	%	± 2.0363737075607236 (n=2)	100.0	%
ASAP-0000757	ASAP-0000757-001	ASAPPNBTAE	SARS-CoV-2 nsp3 macrodomain TR-FRET dose response	>	99.5	uM	falls outside the dose series							N = 20				<	4.002					1.93	%	± 1.6364917002941535 (n=2)	-12.397	%	± 2.1040684583523754 (n=2)
ASAP-0000765	ASAP-0000765-001	ASAPPNBTAE	SARS-CoV-2 nsp3 macrodomain TR-FRET dose response		7.291	uM		6.432	uM		8.264	uM		N = 20	complete curve, showing multiple points near both asymptotes	1.195	0.993		5.137	0.0	%	100.0	%	94.94	%	± 0.03182929999542717 (n=2)	-5.521	%	± 1.8447311444447183 (n=2)	100.0	%
ASAP-0000762	ASAP-0000762-001	ASAPPNBTAE	SARS-CoV-2 nsp3 macrodomain TR-FRET dose response	>	99.5	uM	falls outside the dose series							N = 20	partial curve, showing multiple points near only one asymptote	1.043	0.87	<	4.002	0.0	%	100.0	%	30.714	%	± 1.686905695287308 (n=2)	-5.054	%	± 0.41157038202985385 (n=2)	100.0	%
ASAP-0000132	ASAP-0000132-001	ASAPPNBTAE	SARS-CoV-2 nsp3 macrodomain TR-FRET dose response		0.632	uM		0.586	uM		0.682	uM		N = 20	complete curve, showing multiple points near both asymptotes	1.355	0.997		6.199	0.0	%	100.0	%	100.54	%	± 0.45423108491779274 (n=2)	1.011	%	± 1.457755896989452 (n=2)	100.0	%
ASAP-0000776	ASAP-0000776-001	ASAPPNBTAE	SARS-CoV-2 nsp3 macrodomain TR-FRET dose response		63.771	uM		47.117	uM		86.31	uM		N = 20	partial curve, showing multiple points near only one asymptote	1.318	0.88		4.195	0.0	%	100.0	%	67.461	%	± 1.811427041926198 (n=2)	-11.54	%	± 2.3515709371981734 (n=2)	100.0	%
ASAP-0000777	ASAP-0000777-001	ASAPPNBTAE	SARS-CoV-2 nsp3 macrodomain TR-FRET dose response	>	99.5	uM	falls outside the dose series							N = 20				<	4.002					2.944	%	± 2.3077723536941375 (n=2)	-48.023	%	± 0.32306739495358583 (n=2)
ASAP-0000779	ASAP-0000779-001	ASAPPNBTAE	SARS-CoV-2 nsp3 macrodomain TR-FRET dose response		3.778	uM		3.21	uM		4.445	uM		N = 20	complete curve, showing multiple points near both asymptotes	1.292	0.989		5.423	0.0	%	100.0	%	97.358	%	± 0.10430839244264142 (n=2)	-8.74	%	± 1.0052023369848226 (n=2)	100.0	%
ASAP-0000780	ASAP-0000780-001	ASAPPNBTAE	SARS-CoV-2 nsp3 macrodomain TR-FRET dose response		12.088	uM		10.4	uM		14.049	uM		N = 20	complete curve, showing multiple points near both asymptotes	1.297	0.986		4.918	0.0	%	100.0	%	88.977	%	± 2.1038358077485952 (n=2)	-5.905	%	± 3.1971988993997775 (n=2)	100.0	%
ASAP-0000782	ASAP-0000782-001	ASAPPNBTAE	SARS-CoV-2 nsp3 macrodomain TR-FRET dose response	>	99.5	uM	falls outside the dose series							N = 20				<	4.002					2.634	%	± 8.816572462273601 (n=2)	-24.694	%	± 21.20611871894914 (n=2)
ASAP-0000784	ASAP-0000784-001	ASAPPNBTAE	SARS-CoV-2 nsp3 macrodomain TR-FRET dose response		6.574	uM		5.731	uM		7.541	uM		N = 20	complete curve, showing multiple points near both asymptotes	1.095	0.992		5.182	0.0	%	100.0	%	94.643	%	± 2.1127965649167995 (n=2)	-4.917	%	± 0.27854380136146545 (n=2)	100.0	%
ASAP-0000785	ASAP-0000785-001	ASAPPNBTAE	SARS-CoV-2 nsp3 macrodomain TR-FRET dose response		12.22	uM		6.088	uM		24.527	uM		N = 20	complete curve, showing multiple points near both asymptotes	1.457	0.773		4.913	0.0	%	100.0	%	94.13	%	± 0.6383339140099873 (n=2)	-43.94	%	± 62.715585160259955 (n=2)	100.0	%
ASAP-0000787	ASAP-0000787-001	ASAPPNBTAE	SARS-CoV-2 nsp3 macrodomain TR-FRET dose response		8.537	uM		7.394	uM		9.856	uM		N = 20	complete curve, showing multiple points near both asymptotes	1.318	0.99		5.069	0.0	%	100.0	%	98.046	%	± 0.6712098045476369 (n=2)	-6.694	%	± 1.3933134459587249 (n=2)	100.0	%
ASAP-0000788	ASAP-0000788-001	ASAPPNBTAE	SARS-CoV-2 nsp3 macrodomain TR-FRET dose response	>	99.5	uM	falls outside the dose series							N = 20				<	4.002					5.226	%	± 2.6623680358510855 (n=2)	-31.211	%	± 0.7156426981217618 (n=2)
ASAP-0000790	ASAP-0000790-001	ASAPPNBTAE	SARS-CoV-2 nsp3 macrodomain TR-FRET dose response	>	99.5	uM	falls outside the dose series							N = 20				<	4.002					2.552	%	± 0.3005687328688944 (n=2)	-7.251	%	± 3.672192870593189 (n=2)
ASAP-0000781	ASAP-0000781-001	ASAPPNBTAE	SARS-CoV-2 nsp3 macrodomain TR-FRET dose response	>	99.5	uM	falls outside the dose series							N = 20				<	4.002					-0.196	%	± 3.3088447209933776 (n=2)	-10.976	%	± 3.0946859627037 (n=2)
ASAP-0000789	ASAP-0000789-001	ASAPPNBTAE	SARS-CoV-2 nsp3 macrodomain TR-FRET dose response		9.41	uM		7.764	uM		11.406	uM		N = 20	complete curve, showing multiple points near both asymptotes	1.242	0.982		5.026	0.0	%	100.0	%	96.512	%	± 1.3998634033921058 (n=2)	-8.422	%	± 6.898331482054487 (n=2)	100.0	%
ASAP-0000778	ASAP-0000778-001	ASAPPNBTAE	SARS-CoV-2 nsp3 macrodomain TR-FRET dose response		14.513	uM		12.153	uM		17.33	uM		N = 20	complete curve, showing multiple points near both asymptotes	1.3	0.98		4.838	0.0	%	100.0	%	90.504	%	± 0.5790828628490081 (n=2)	-9.804	%	± 6.1188332738656275 (n=2)	100.0	%
ASAP-0000786	ASAP-0000786-001	ASAPPNBTAE	SARS-CoV-2 nsp3 macrodomain TR-FRET dose response	>	99.5	uM	falls outside the dose series							N = 20				<	4.002					1.488	%	± 3.3441141732048094 (n=2)	-12.443	%	± 0.6772263514662641 (n=2)
ASAP-0000783	ASAP-0000783-001	ASAPPNBTAE	SARS-CoV-2 nsp3 macrodomain TR-FRET dose response	>	99.5	uM	falls outside the dose series							N = 20				<	4.002					4.466	%	± 4.790313105353367 (n=2)	-12.605	%	± 4.773430679420147 (n=2)
ASAP-0000766	ASAP-0000766-001	ASAPPNBTAE	SARS-CoV-2 nsp3 macrodomain TR-FRET dose response		13.102	uM		11.069	uM		15.51	uM		N = 20	complete curve, showing multiple points near both asymptotes	1.219	0.983		4.883	0.0	%	100.0	%	89.997	%	± 0.26281291162325937 (n=2)	-8.614	%	± 7.832828097390039 (n=2)	100.0	%
ASAP-0000765	ASAP-0000765-001	ASAPPNBTAE	SARS-CoV-2 nsp3 macrodomain TR-FRET dose response		8.332	uM		7.167	uM		9.686	uM		N = 20	complete curve, showing multiple points near both asymptotes	1.234	0.989		5.079	0.0	%	100.0	%	94.85	%	± 3.565313183216595 (n=2)	-4.935	%	± 0.21785099080662568 (n=2)	100.0	%
ASAP-0000763	ASAP-0000763-001	ASAPPNBTAE	SARS-CoV-2 nsp3 macrodomain TR-FRET dose response		19.859	uM		17.321	uM		22.768	uM		N = 20	partial curve, showing multiple points near only one asymptote	1.212	0.986		4.702	0.0	%	100.0	%	89.836	%	± 3.6026775445332606 (n=2)	-3.991	%	± 3.219470558558389 (n=2)	100.0	%
ASAP-0000761	ASAP-0000761-001	ASAPPNBTAE	SARS-CoV-2 nsp3 macrodomain TR-FRET dose response	>	99.5	uM	falls outside the dose series							N = 20	partial curve, showing multiple points near only one asymptote	0.971	0.837	<	4.002	0.0	%	100.0	%	35.486	%	± 1.6689639504636145 (n=2)	-10.284	%	± 3.9887686393517328 (n=2)	100.0	%
ASAP-0000760	ASAP-0000760-001	ASAPPNBTAE	SARS-CoV-2 nsp3 macrodomain TR-FRET dose response		20.025	uM		13.205	uM		30.367	uM		N = 20	partial curve, showing multiple points near only one asymptote	1.568	0.865		4.698	0.0	%	100.0	%	87.716	%	± 0.21989730459552662 (n=2)	-34.474	%	± 25.999240405993575 (n=2)	100.0	%
ASAP-0000756	ASAP-0000756-001	ASAPPNBTAE	SARS-CoV-2 nsp3 macrodomain TR-FRET dose response	>	99.5	uM	falls outside the dose series							N = 20				<	4.002					2.854	%	± 3.7368500031822514 (n=2)	-8.465	%	± 4.5455119866160265 (n=2)
ASAP-0000753	ASAP-0000753-001	ASAPPNBTAE	SARS-CoV-2 nsp3 macrodomain TR-FRET dose response	>	99.5	uM	falls outside the dose series							N = 20	partial curve, showing multiple points near only one asymptote	1.67	0.874	<	4.002	0.0	%	100.0	%	41.172	%	± 3.0906708853271585 (n=2)	-6.795	%	± 5.068968933038175 (n=2)	100.0	%
ASAP-0000752	ASAP-0000752-001	ASAPPNBTAE	SARS-CoV-2 nsp3 macrodomain TR-FRET dose response		8.208	uM		7.106	uM		9.48	uM		N = 20	complete curve, showing multiple points near both asymptotes	1.255	0.989		5.086	0.0	%	100.0	%	96.815	%	± 1.1221770375167461 (n=2)	-5.359	%	± 3.4980613115090957 (n=2)	100.0	%
ASAP-0000747	ASAP-0000747-001	ASAPPNBTAE	SARS-CoV-2 nsp3 macrodomain TR-FRET dose response		93.874	uM		71.929	uM		122.515	uM		N = 20	partial curve, showing multiple points near only one asymptote	1.029	0.927		4.027	0.0	%	100.0	%	49.138	%	± 1.6666738593029264 (n=2)	-4.887	%	± 1.1767029211974718 (n=2)	100.0	%
ASAP-0000742	ASAP-0000742-001	ASAPPNBTAE	SARS-CoV-2 nsp3 macrodomain TR-FRET dose response	>	99.5	uM	falls outside the dose series							N = 20				<	4.002					3.21	%	± 0.9797281073952622 (n=2)	-9.878	%	± 5.426216579197125 (n=2)
ASAP-0000739	ASAP-0000739-001	ASAPPNBTAE	SARS-CoV-2 nsp3 macrodomain TR-FRET dose response	>	99.5	uM	falls outside the dose series							N = 20				<	4.002					4.65	%	± 1.8803868725227526 (n=2)	-8.709	%	± 2.1886450450213686 (n=2)
ASAP-0000758	ASAP-0000758-001	ASAPPNBTAE	SARS-CoV-2 nsp3 macrodomain TR-FRET dose response		8.763	uM		7.789	uM		9.86	uM		N = 20	complete curve, showing multiple points near both asymptotes	1.273	0.993		5.057	0.0	%	100.0	%	95.728	%	± 0.4679338683056546 (n=2)	-5.187	%	± 5.505189152300716 (n=2)	100.0	%
ASAP-0000741	ASAP-0000741-001	ASAPPNBTAE	SARS-CoV-2 nsp3 macrodomain TR-FRET dose response	>	99.5	uM	falls outside the dose series							N = 20		1.363	0.564	<	4.002	0.0	%	100.0	%	13.013	%	± 0.8694281189683121 (n=2)	-4.97	%	± 0.06277756226958262 (n=2)	100.0	%
ASAP-0000762	ASAP-0000762-001	ASAPPNBTAE	SARS-CoV-2 nsp3 macrodomain TR-FRET dose response	>	99.5	uM	falls outside the dose series							N = 20	partial curve, showing multiple points near only one asymptote	1.345	0.87	<	4.002	0.0	%	100.0	%	32.137	%	± 1.8548335754453855 (n=2)	-8.011	%	± 0.192171084596332 (n=2)	100.0	%
ASAP-0000751	ASAP-0000751-001	ASAPPNBTAE	SARS-CoV-2 nsp3 macrodomain TR-FRET dose response		2.115	uM		1.756	uM		2.548	uM		N = 20	complete curve, showing multiple points near both asymptotes	1.256	0.985		5.675	0.0	%	100.0	%	97.534	%	± 0.7525633374173051 (n=2)	-10.329	%	± 1.6782564876232964 (n=2)	100.0	%
ASAP-0000755	ASAP-0000755-001	ASAPPNBTAE	SARS-CoV-2 nsp3 macrodomain TR-FRET dose response	>	99.5	uM	falls outside the dose series							N = 20		2.501	0.427	<	4.002	0.0	%	100.0	%	16.442	%	± 5.380174013184672 (n=2)	-8.21	%	± 3.549790330322639 (n=2)	100.0	%
ASAP-0000132	ASAP-0000132-001	ASAPPNBTAE	SARS-CoV-2 nsp3 macrodomain TR-FRET dose response		0.644	uM		0.58	uM		0.714	uM		N = 20	complete curve, showing multiple points near both asymptotes	1.279	0.995		6.191	0.0	%	100.0	%	100.898	%	± 1.8996913092525003 (n=2)	-0.605	%	± 5.407580085722579 (n=2)	100.0	%
ASAP-0000789	ASAP-0000789-001	ASAPPNBTAE	SARS-CoV-2 nsp3 macrodomain TR-FRET dose response		7.953	uM		6.631	uM		9.54	uM		N = 20	complete curve, showing multiple points near both asymptotes	1.038	0.985		5.099	0.0	%	100.0	%	93.989	%	± 3.6985700542652467 (n=2)	-4.556	%	± 3.315536460425149 (n=2)	100.0	%
ASAP-0000787	ASAP-0000787-001	ASAPPNBTAE	SARS-CoV-2 nsp3 macrodomain TR-FRET dose response		10.045	uM		8.501	uM		11.87	uM		N = 20	complete curve, showing multiple points near both asymptotes	1.361	0.984		4.998	0.0	%	100.0	%	95.838	%	± 1.4838819657868147 (n=2)	-8.278	%	± 2.888135047745027 (n=2)	100.0	%
ASAP-0000784	ASAP-0000784-001	ASAPPNBTAE	SARS-CoV-2 nsp3 macrodomain TR-FRET dose response		5.475	uM		4.694	uM		6.386	uM		N = 20	complete curve, showing multiple points near both asymptotes	1.137	0.989		5.262	0.0	%	100.0	%	96.225	%	± 0.921544551613367 (n=2)	-1.132	%	± 1.4950941496505543 (n=2)	100.0	%
ASAP-0000780	ASAP-0000780-001	ASAPPNBTAE	SARS-CoV-2 nsp3 macrodomain TR-FRET dose response		10.023	uM		8.753	uM		11.477	uM		N = 20	complete curve, showing multiple points near both asymptotes	1.182	0.99		4.999	0.0	%	100.0	%	90.35	%	± 1.5788843340782508 (n=2)	-5.762	%	± 3.1970780222382484 (n=2)	100.0	%
ASAP-0000778	ASAP-0000778-001	ASAPPNBTAE	SARS-CoV-2 nsp3 macrodomain TR-FRET dose response		14.574	uM		11.536	uM		18.413	uM		N = 20	partial curve, showing multiple points near only one asymptote	0.993	0.97		4.836	0.0	%	100.0	%	86.532	%	± 1.739827301326315 (n=2)	-7.846	%	± 0.32463896664086 (n=2)	100.0	%
ASAP-0000132	ASAP-0000132-001	ASAPPNBTAE	SARS-CoV-2 nsp3 macrodomain TR-FRET dose response		0.653	uM		0.59	uM		0.722	uM		N = 20	complete curve, showing multiple points near both asymptotes	1.302	0.996		6.185	0.0	%	100.0	%	100.667	%	± 1.2368542290426436 (n=2)	-1.544	%	± 6.262607975253871 (n=2)	100.0	%
ASAP-0000865	ASAP-0000865-001	ASAPPNBTAE	SARS-CoV-2 nsp3 macrodomain TR-FRET dose response		28.881	uM		24.959	uM		33.42	uM		N = 20	partial curve, showing multiple points near only one asymptote	1.297	0.978		4.539	0.0	%	100.0	%	81.448	%	± 3.7420575097335753 (n=2)	-4.112	%	± 5.462877572832417 (n=2)	100.0	%
ASAP-0000867	ASAP-0000867-001	ASAPPNBTAE	SARS-CoV-2 nsp3 macrodomain TR-FRET dose response	>	99.5	uM	falls outside the dose series							N = 20	partial curve, showing multiple points near only one asymptote	0.836	0.632	<	4.002	0.0	%	100.0	%	22.438	%	± 7.069735297102955 (n=2)	-11.281	%	± 4.619365403499484 (n=2)	100.0	%
ASAP-0000868	ASAP-0000868-001	ASAPPNBTAE	SARS-CoV-2 nsp3 macrodomain TR-FRET dose response	>	99.5	uM	falls outside the dose series							N = 20	partial curve, showing multiple points near only one asymptote	1.226	0.914	<	4.002	0.0	%	100.0	%	39.587	%	± 1.9458896500170495 (n=2)	-6.308	%	± 1.4857441821414201 (n=2)	100.0	%
ASAP-0000870	ASAP-0000870-001	ASAPPNBTAE	SARS-CoV-2 nsp3 macrodomain TR-FRET dose response		15.952	uM		13.477	uM		18.881	uM		N = 20	partial curve, showing multiple points near only one asymptote	1.016	0.983		4.797	0.0	%	100.0	%	89.438	%	± 1.9657074353616601 (n=2)	-3.544	%	± 3.9730830996225244 (n=2)	100.0	%
ASAP-0000779	ASAP-0000779-001	ASAPPNBTAE	SARS-CoV-2 nsp3 macrodomain TR-FRET dose response		4.547	uM		3.894	uM		5.31	uM		N = 20	complete curve, showing multiple points near both asymptotes	1.601	0.989		5.342	0.0	%	100.0	%	98.609	%	± 0.4896533194550766 (n=2)	-7.046	%	± 3.5029196630306436 (n=2)	100.0	%
ASAP-0000869	ASAP-0000869-001	ASAPPNBTAE	SARS-CoV-2 nsp3 macrodomain TR-FRET dose response	>	99.5	uM	falls outside the dose series							N = 20		2.389	0.347	<	4.002	0.0	%	100.0	%	9.498	%	± 5.75833205958903 (n=2)	-6.024	%	± 2.1246438754458175 (n=2)	100.0	%
ASAP-0000785	ASAP-0000785-001	ASAPPNBTAE	SARS-CoV-2 nsp3 macrodomain TR-FRET dose response		10.103	uM		8.516	uM		11.985	uM		N = 20	complete curve, showing multiple points near both asymptotes	1.093	0.986		4.996	0.0	%	100.0	%	93.342	%	± 2.0501306075020738 (n=2)	-7.379	%	± 1.6564561145247334 (n=2)	100.0	%
ASAP-0000866	ASAP-0000866-001	ASAPPNBTAE	SARS-CoV-2 nsp3 macrodomain TR-FRET dose response		5.196	uM		4.163	uM		6.485	uM		N = 20	complete curve, showing multiple points near both asymptotes	1.134	0.98		5.284	0.0	%	100.0	%	96.72	%	± 0.6032461568624858 (n=2)	-10.035	%	± 1.981716494300038 (n=2)	100.0	%
ASAP-0000776	ASAP-0000776-001	ASAPPNBTAE	SARS-CoV-2 nsp3 macrodomain TR-FRET dose response		49.305	uM		40.094	uM		60.633	uM		N = 20	partial curve, showing multiple points near only one asymptote	0.952	0.96		4.307	0.0	%	100.0	%	65.297	%	± 2.662194559422615 (n=2)	-8.33	%	± 6.366309621665349 (n=2)	100.0	%
ASAP-0000871	ASAP-0000871-001	ASAPPNBTAE	SARS-CoV-2 nsp3 macrodomain TR-FRET dose response		16.299	uM		12.099	uM		21.957	uM		N = 20	partial curve, showing multiple points near only one asymptote	1.321	0.943		4.788	0.0	%	100.0	%	88.734	%	± 3.2523718214988424 (n=2)	-19.684	%	± 19.241034045421074 (n=2)	100.0	%
ASAP-0000872	ASAP-0000872-001	ASAPPNBTAE	SARS-CoV-2 nsp3 macrodomain TR-FRET dose response		50.132	uM		41.386	uM		60.727	uM		N = 20	partial curve, showing multiple points near only one asymptote	1.188	0.956		4.3	0.0	%	100.0	%	68.643	%	± 1.144964658394828 (n=2)	-9.234	%	± 3.822918430237848 (n=2)	100.0	%
ASAP-0000873	ASAP-0000873-001	ASAPPNBTAE	SARS-CoV-2 nsp3 macrodomain TR-FRET dose response		27.312	uM		24.26	uM		30.748	uM		N = 20	partial curve, showing multiple points near only one asymptote	1.355	0.986		4.564	0.0	%	100.0	%	81.969	%	± 3.3754487113455673 (n=2)	-4.192	%	± 0.5682298807700589 (n=2)	100.0	%
ASAP-0000875	ASAP-0000875-001	ASAPPNBTAE	SARS-CoV-2 nsp3 macrodomain TR-FRET dose response	>	99.5	uM	falls outside the dose series							N = 20		0.881	0.659	<	4.002	0.0	%	100.0	%	18.241	%	± 0.9021111455271759 (n=2)	-7.968	%	± 1.4273451716699372 (n=2)	100.0	%
ASAP-0000876	ASAP-0000876-001	ASAPPNBTAE	SARS-CoV-2 nsp3 macrodomain TR-FRET dose response		1.809	uM		1.477	uM		2.217	uM		N = 20	complete curve, showing multiple points near both asymptotes	1.312	0.979		5.742	0.0	%	100.0	%	93.97	%	± 1.4915317873789362 (n=2)	-6.812	%	± 3.230468272915125 (n=2)	100.0	%
ASAP-0000878	ASAP-0000878-001	ASAPPNBTAE	SARS-CoV-2 nsp3 macrodomain TR-FRET dose response		9.067	uM		6.862	uM		11.98	uM		N = 20	complete curve, showing multiple points near both asymptotes	1.097	0.967		5.043	0.0	%	100.0	%	95.144	%	± 2.8471416741841793 (n=2)	-12.488	%	± 4.823509227646003 (n=2)	100.0	%
ASAP-0000880	ASAP-0000880-001	ASAPPNBTAE	SARS-CoV-2 nsp3 macrodomain TR-FRET dose response	>	99.5	uM	falls outside the dose series							N = 20				<	4.002					-0.143	%	± 2.956138819229961 (n=2)	-11.441	%	± 5.489323561234669 (n=2)
ASAP-0000881	ASAP-0000881-001	ASAPPNBTAE	SARS-CoV-2 nsp3 macrodomain TR-FRET dose response	>	99.5	uM	falls outside the dose series							N = 20	partial curve, showing multiple points near only one asymptote	1.408	0.884	<	4.002	0.0	%	100.0	%	49.105	%	± 6.1411909968888985 (n=2)	-8.222	%	± 5.78870307862598 (n=2)	100.0	%
ASAP-0000883	ASAP-0000883-001	ASAPPNBTAE	SARS-CoV-2 nsp3 macrodomain TR-FRET dose response		25.708	uM		21.363	uM		30.936	uM		N = 20	partial curve, showing multiple points near only one asymptote	1.163	0.972		4.59	0.0	%	100.0	%	81.777	%	± 0.2063509703093372 (n=2)	-6.802	%	± 1.8486201184505155 (n=2)	100.0	%
ASAP-0000884	ASAP-0000884-001	ASAPPNBTAE	SARS-CoV-2 nsp3 macrodomain TR-FRET dose response	>	99.5	uM	falls outside the dose series							N = 20		6.884	0.04	<	4.002	0.0	%	100.0	%	7.772	%	± 1.8103538145757165 (n=2)	-6.997	%	± 0.14261279706849428 (n=2)	100.0	%
ASAP-0008262	ASAP-0008262-001	ASAPPNBTAE	SARS-CoV-2 nsp3 macrodomain TR-FRET dose response	>	99.5	uM	falls outside the dose series							N = 20	partial curve, showing multiple points near only one asymptote	1.36	0.846	<	4.002	0.0	%	100.0	%	46.475	%	± 3.672192196243613 (n=2)	-11.133	%	± 7.748666404297787 (n=2)	100.0	%
ASAP-0000877	ASAP-0000877-001	ASAPPNBTAE	SARS-CoV-2 nsp3 macrodomain TR-FRET dose response	>	99.5	uM	falls outside the dose series							N = 20	partial curve, showing multiple points near only one asymptote	1.308	0.813	<	4.002	0.0	%	100.0	%	34.508	%	± 0.8810215368819007 (n=2)	-7.341	%	± 7.496345191968042 (n=2)	100.0	%
ASAP-0008243	ASAP-0008243-001	ASAPPNBTAE	SARS-CoV-2 nsp3 macrodomain TR-FRET dose response	>	99.5	uM	falls outside the dose series							N = 20				<	4.002					-0.593	%	± 7.454792614021152 (n=2)	-10.979	%	± 2.6108280035062656 (n=2)
ASAP-0000874	ASAP-0000874-001	ASAPPNBTAE	SARS-CoV-2 nsp3 macrodomain TR-FRET dose response		77.115	uM		47.102	uM		126.252	uM		N = 20	partial curve, showing multiple points near only one asymptote	1.121	0.778		4.113	0.0	%	100.0	%	57.015	%	± 5.835934522941229 (n=2)	-23.894	%	± 23.884883733332295 (n=2)	100.0	%
ASAP-0000882	ASAP-0000882-001	ASAPPNBTAE	SARS-CoV-2 nsp3 macrodomain TR-FRET dose response	>	99.5	uM	falls outside the dose series							N = 20				<	4.002					1.438	%	± 1.364046105370305 (n=2)	-8.005	%	± 3.8677205302049287 (n=2)
ASAP-0000879	ASAP-0000879-001	ASAPPNBTAE	SARS-CoV-2 nsp3 macrodomain TR-FRET dose response	>	99.5	uM	falls outside the dose series							N = 20				<	4.002					-2.16	%	± 4.765346155232484 (n=2)	-11.507	%	± 2.3914566915801547 (n=2)
ASAP-0008263	ASAP-0008263-001	ASAPPNBTAE	SARS-CoV-2 nsp3 macrodomain TR-FRET dose response		55.365	uM		46.567	uM		65.826	uM		N = 20	partial curve, showing multiple points near only one asymptote	1.366	0.957		4.257	0.0	%	100.0	%	69.196	%	± 1.1989881516413041 (n=2)	-6.571	%	± 0.4762870365057257 (n=2)	100.0	%
ASAP-0008270	ASAP-0008270-001	ASAPPNBTAE	SARS-CoV-2 nsp3 macrodomain TR-FRET dose response		1.286	uM		0.921	uM		1.794	uM		N = 20	complete curve, showing multiple points near both asymptotes	1.35	0.954		5.891	0.0	%	100.0	%	98.375	%	± 8.402384929538615 (n=2)	-21.848	%	± 6.944141734637948 (n=2)	100.0	%
ASAP-0008271	ASAP-0008271-001	ASAPPNBTAE	SARS-CoV-2 nsp3 macrodomain TR-FRET dose response		54.1	uM		39.907	uM		73.341	uM		N = 20	partial curve, showing multiple points near only one asymptote	1.81	0.859		4.267	0.0	%	100.0	%	74.064	%	± 3.88615792196711 (n=2)	-14.826	%	± 1.1165253137188291 (n=2)	100.0	%
ASAP-0008273	ASAP-0008273-001	ASAPPNBTAE	SARS-CoV-2 nsp3 macrodomain TR-FRET dose response		50.419	uM		30.464	uM		83.445	uM		N = 20	partial curve, showing multiple points near only one asymptote	1.209	0.778		4.297	0.0	%	100.0	%	68.147	%	± 2.7717008383984076 (n=2)	-21.7	%	± 14.097778931658933 (n=2)	100.0	%
ASAP-0008274	ASAP-0008274-001	ASAPPNBTAE	SARS-CoV-2 nsp3 macrodomain TR-FRET dose response		25.792	uM		16.413	uM		40.531	uM		N = 20	partial curve, showing multiple points near only one asymptote	1.355	0.851		4.589	0.0	%	100.0	%	83.877	%	± 5.433364010354997 (n=2)	-26.255	%	± 4.579449977736151 (n=2)	100.0	%
ASAP-0008276	ASAP-0008276-001	ASAPPNBTAE	SARS-CoV-2 nsp3 macrodomain TR-FRET dose response		66.287	uM		42.142	uM		104.266	uM		N = 20	partial curve, showing multiple points near only one asymptote	1.064	0.814		4.179	0.0	%	100.0	%	57.413	%	± 3.647068628433663 (n=2)	-17.909	%	± 0.12023787813103085 (n=2)	100.0	%
ASAP-0008278	ASAP-0008278-001	ASAPPNBTAE	SARS-CoV-2 nsp3 macrodomain TR-FRET dose response	>	99.5	uM	falls outside the dose series							N = 20		2.221	0.232	<	4.002	0.0	%	100.0	%	23.648	%	± 5.342481917973986 (n=2)	-12.835	%	± 13.896301822911395 (n=2)	100.0	%
ASAP-0008279	ASAP-0008279-001	ASAPPNBTAE	SARS-CoV-2 nsp3 macrodomain TR-FRET dose response		1.017	uM		0.749	uM		1.381	uM		N = 20	complete curve, showing multiple points near both asymptotes	1.259	0.961		5.993	0.0	%	100.0	%	99.814	%	± 2.5989540561689886 (n=2)	-16.741	%	± 9.147024659435873 (n=2)	100.0	%
ASAP-0008262	ASAP-0008262-001	ASAPPNBTAE	SARS-CoV-2 nsp3 macrodomain TR-FRET dose response	>	99.5	uM	falls outside the dose series							N = 20	partial curve, showing multiple points near only one asymptote	1.048	0.72	<	4.002	0.0	%	100.0	%	48.894	%	± 7.150411782998144 (n=2)	-12.429	%	± 2.28872830019449 (n=2)	100.0	%
ASAP-0000883	ASAP-0000883-001	ASAPPNBTAE	SARS-CoV-2 nsp3 macrodomain TR-FRET dose response		39.932	uM		21.597	uM		73.83	uM		N = 20	partial curve, showing multiple points near only one asymptote	0.938	0.751		4.399	0.0	%	100.0	%	66.792	%	± 23.980396921427683 (n=2)	-18.519	%	± 4.390278737229431 (n=2)	100.0	%
ASAP-0000878	ASAP-0000878-001	ASAPPNBTAE	SARS-CoV-2 nsp3 macrodomain TR-FRET dose response		13.392	uM		7.864	uM		22.806	uM		N = 20	complete curve, showing multiple points near both asymptotes	1.058	0.847		4.873	0.0	%	100.0	%	82.853	%	± 5.404723035155722 (n=2)	-7.885	%	± 19.61580618260346 (n=2)	100.0	%
ASAP-0008275	ASAP-0008275-001	ASAPPNBTAE	SARS-CoV-2 nsp3 macrodomain TR-FRET dose response		0.522	uM		0.385	uM		0.707	uM		N = 18 (and 2 outliers)	complete curve, showing multiple points near both asymptotes	1.151	0.962		6.282	0.0	%	100.0	%	93.117	%	± 3.3048092445421564 (n=2)	-10.925	%	± 0.8439720968173082 (n=2)	100.0	%
ASAP-0000881	ASAP-0000881-001	ASAPPNBTAE	SARS-CoV-2 nsp3 macrodomain TR-FRET dose response		95.327	uM		50.074	uM		181.476	uM		N = 20	partial curve, showing multiple points near only one asymptote	1.132	0.66		4.021	0.0	%	100.0	%	50.479	%	± 10.873946258573364 (n=2)	-14.707	%	± 16.679765846729193 (n=2)	100.0	%
ASAP-0008272	ASAP-0008272-001	ASAPPNBTAE	SARS-CoV-2 nsp3 macrodomain TR-FRET dose response		57.461	uM		34.207	uM		96.523	uM		N = 20	partial curve, showing multiple points near only one asymptote	1.087	0.781		4.241	0.0	%	100.0	%	61.733	%	± 13.793985121941985 (n=2)	-20.312	%	± 2.5474458868416425 (n=2)	100.0	%
ASAP-0008263	ASAP-0008263-001	ASAPPNBTAE	SARS-CoV-2 nsp3 macrodomain TR-FRET dose response		64.688	uM		41.647	uM		100.476	uM		N = 20	partial curve, showing multiple points near only one asymptote	1.342	0.762		4.189	0.0	%	100.0	%	66.234	%	± 0.6875722226639303 (n=2)	-19.159	%	± 0.6367195211246259 (n=2)	100.0	%
ASAP-0008277	ASAP-0008277-001	ASAPPNBTAE	SARS-CoV-2 nsp3 macrodomain TR-FRET dose response		1.226	uM		0.91	uM		1.651	uM		N = 20	complete curve, showing multiple points near both asymptotes	1.437	0.962		5.911	0.0	%	100.0	%	99.856	%	± 4.4973667986250625 (n=2)	-15.405	%	± 5.279936669133395 (n=2)	100.0	%
ASAP-0000877	ASAP-0000877-001	ASAPPNBTAE	SARS-CoV-2 nsp3 macrodomain TR-FRET dose response	>	99.5	uM	falls outside the dose series							N = 20	partial curve, showing multiple points near only one asymptote	1.138	0.542	<	4.002	0.0	%	100.0	%	36.985	%	± 9.137753701462628 (n=2)	-12.038	%	± 0.6052098628283055 (n=2)	100.0	%
ASAP-0000876	ASAP-0000876-001	ASAPPNBTAE	SARS-CoV-2 nsp3 macrodomain TR-FRET dose response		1.882	uM		1.336	uM		2.652	uM		N = 20	complete curve, showing multiple points near both asymptotes	1.143	0.948		5.725	0.0	%	100.0	%	93.16	%	± 0.08982875834302675 (n=2)	-8.152	%	± 1.5851190330847704 (n=2)	100.0	%
ASAP-0000875	ASAP-0000875-001	ASAPPNBTAE	SARS-CoV-2 nsp3 macrodomain TR-FRET dose response	>	99.5	uM	falls outside the dose series							N = 20		2.878	0.14	<	4.002	0.0	%	100.0	%	15.974	%	± 3.1588361635355855 (n=2)	-19.188	%	± 1.8926659353679165 (n=2)	100.0	%
ASAP-0000873	ASAP-0000873-001	ASAPPNBTAE	SARS-CoV-2 nsp3 macrodomain TR-FRET dose response		32.468	uM		24.828	uM		42.459	uM		N = 20	partial curve, showing multiple points near only one asymptote	1.273	0.933		4.489	0.0	%	100.0	%	78.79	%	± 4.736356288421236 (n=2)	-11.902	%	± 0.8829468049218783 (n=2)	100.0	%
ASAP-0000872	ASAP-0000872-001	ASAPPNBTAE	SARS-CoV-2 nsp3 macrodomain TR-FRET dose response		58.401	uM		41.115	uM		82.956	uM		N = 20	partial curve, showing multiple points near only one asymptote	1.439	0.84		4.234	0.0	%	100.0	%	64.96	%	± 2.59564165105082 (n=2)	-21.229	%	± 1.2644445676022391 (n=2)	100.0	%
ASAP-0000870	ASAP-0000870-001	ASAPPNBTAE	SARS-CoV-2 nsp3 macrodomain TR-FRET dose response		22.754	uM		16.193	uM		31.973	uM		N = 20	partial curve, showing multiple points near only one asymptote	1.217	0.913		4.643	0.0	%	100.0	%	80.997	%	± 12.144722968695879 (n=2)	-12.22	%	± 6.443837063627198 (n=2)	100.0	%
ASAP-0000867	ASAP-0000867-001	ASAPPNBTAE	SARS-CoV-2 nsp3 macrodomain TR-FRET dose response	>	99.5	uM	falls outside the dose series							N = 20	partial curve, showing multiple points near only one asymptote	3.031	0.599	<	4.002	0.0	%	100.0	%	29.594	%	± 3.9795283642842043 (n=2)	-10.466	%	± 6.662687440505714 (n=2)	100.0	%
ASAP-0000866	ASAP-0000866-001	ASAPPNBTAE	SARS-CoV-2 nsp3 macrodomain TR-FRET dose response		6.522	uM		4.633	uM		9.181	uM		N = 20	complete curve, showing multiple points near both asymptotes	1.364	0.951		5.186	0.0	%	100.0	%	99.138	%	± 0.2253568387642338 (n=2)	-11.524	%	± 10.773066259375993 (n=2)	100.0	%
ASAP-0000132	ASAP-0000132-001	ASAPPNBTAE	SARS-CoV-2 nsp3 macrodomain TR-FRET dose response		0.47	uM		0.385	uM		0.573	uM		N = 20	complete curve, showing multiple points near both asymptotes	1.425	0.983		6.328	0.0	%	100.0	%	101.236	%	± 7.945812502892346 (n=2)	-7.869	%	± 2.342213999653967 (n=2)	100.0	%
ASAP-0000874	ASAP-0000874-001	ASAPPNBTAE	SARS-CoV-2 nsp3 macrodomain TR-FRET dose response		68.167	uM		51.404	uM		90.398	uM		N = 20	partial curve, showing multiple points near only one asymptote	1.647	0.857		4.166	0.0	%	100.0	%	65.491	%	± 3.6851073393265033 (n=2)	-16.698	%	± 7.606243773809775 (n=2)	100.0	%
ASAP-0000871	ASAP-0000871-001	ASAPPNBTAE	SARS-CoV-2 nsp3 macrodomain TR-FRET dose response		21.72	uM		15.9	uM		29.671	uM		N = 20	partial curve, showing multiple points near only one asymptote	1.118	0.932		4.663	0.0	%	100.0	%	80.116	%	± 6.072927937991926 (n=2)	-14.477	%	± 4.308947457895776 (n=2)	100.0	%
ASAP-0000868	ASAP-0000868-001	ASAPPNBTAE	SARS-CoV-2 nsp3 macrodomain TR-FRET dose response	>	99.5	uM	falls outside the dose series							N = 20		1.636	0.771	<	4.002	0.0	%	100.0	%	41.025	%	± 2.747302870732421 (n=2)	-16.02	%	± 2.1425980957366706 (n=2)	100.0	%
ASAP-0000865	ASAP-0000865-001	ASAPPNBTAE	SARS-CoV-2 nsp3 macrodomain TR-FRET dose response		34.595	uM		22.859	uM		52.356	uM		N = 20	partial curve, showing multiple points near only one asymptote	1.067	0.872		4.461	0.0	%	100.0	%	74.432	%	± 0.43258176612429283 (n=2)	-21.834	%	± 14.170603291089149 (n=2)	100.0	%
ASAP-0008286	ASAP-0008286-001	ASAPPNBTAE	SARS-CoV-2 nsp3 macrodomain TR-FRET dose response	>	99.5	uM	falls outside the dose series							N = 20		4.098	0.428	<	4.002	0.0	%	100.0	%	13.499	%	± 0.7255697982326238 (n=2)	-7.731	%	± 11.497879374163876 (n=2)	100.0	%
ASAP-0008287	ASAP-0008287-001	ASAPPNBTAE	SARS-CoV-2 nsp3 macrodomain TR-FRET dose response		3.933	uM		3.503	uM		4.415	uM		N = 18	complete curve, showing multiple points near both asymptotes	1.128	0.995		5.405	0.0	%	100.0	%	99.347	%	± 1.5321006578815823 (n=2)	-2.204	%	± 2.174973618888799 (n=2)	100.0	%
ASAP-0008289	ASAP-0008289-001	ASAPPNBTAE	SARS-CoV-2 nsp3 macrodomain TR-FRET dose response		2.23	uM		1.962	uM		2.534	uM		N = 18	complete curve, showing multiple points near both asymptotes	1.336	0.992		5.652	0.0	%	100.0	%	98.098	%	± 1.4145264605764398 (n=2)	-4.919	%	± 1.5857313424999366 (n=2)	100.0	%
ASAP-0008290	ASAP-0008290-001	ASAPPNBTAE	SARS-CoV-2 nsp3 macrodomain TR-FRET dose response	>	99.5	uM	falls outside the dose series							N = 18	partial curve, showing multiple points near only one asymptote	0.639	0.78	<	4.002	0.0	%	100.0	%	25.191	%	± 3.1413981578452943 (n=2)	-4.792	%	± 5.93655409676165 (n=2)	100.0	%
ASAP-0008292	ASAP-0008292-001	ASAPPNBTAE	SARS-CoV-2 nsp3 macrodomain TR-FRET dose response		46.186	uM		39.99	uM		53.343	uM		N = 18	partial curve, showing multiple points near only one asymptote	1.152	0.978		4.335	0.0	%	100.0	%	71.729	%	± 0.021347210183373783 (n=2)	-5.042	%	± 0.1287812129115831 (n=2)	100.0	%
ASAP-0008294	ASAP-0008294-001	ASAPPNBTAE	SARS-CoV-2 nsp3 macrodomain TR-FRET dose response		29.899	uM		24.422	uM		36.605	uM		N = 18 (and 2 outliers)	partial curve, showing multiple points near only one asymptote	0.984	0.961		4.524	0.0	%	100.0	%	50.935	%	± 0.3558003233810865 (n=2)	-3.287	%	± 0.341247522352457 (n=2)	100.0	%
ASAP-0008295	ASAP-0008295-001	ASAPPNBTAE	SARS-CoV-2 nsp3 macrodomain TR-FRET dose response	>	99.5	uM	falls outside the dose series							N = 18	partial curve, showing multiple points near only one asymptote	0.922	0.907	<	4.002	0.0	%	100.0	%	45.212	%	± 4.97867706512371 (n=2)	-6.867	%	± 8.180530325298243 (n=2)	100.0	%
ASAP-0008297	ASAP-0008297-001	ASAPPNBTAE	SARS-CoV-2 nsp3 macrodomain TR-FRET dose response		83.162	uM		66.994	uM		103.232	uM		N = 18		1.463	0.931		4.08	0.0	%	100.0	%	56.482	%	± 2.080978054514591 (n=2)	-7.301	%	± 9.199886711977934 (n=2)	100.0	%
ASAP-0008298	ASAP-0008298-001	ASAPPNBTAE	SARS-CoV-2 nsp3 macrodomain TR-FRET dose response		5.822	uM		5.387	uM		6.291	uM		N = 18	complete curve, showing multiple points near both asymptotes	1.1	0.998		5.235	0.0	%	100.0	%	98.314	%	± 1.310962550065895 (n=2)	-1.568	%	± 4.081262342926103 (n=2)	100.0	%
ASAP-0008300	ASAP-0008300-001	ASAPPNBTAE	SARS-CoV-2 nsp3 macrodomain TR-FRET dose response		2.248	uM		2.001	uM		2.525	uM		N = 18	complete curve, showing multiple points near both asymptotes	1.123	0.997		5.648	0.0	%	100.0	%	96.215	%	± 0.3883983818933524 (n=2)	-2.431	%	± 1.7274927732285108 (n=2)	100.0	%
ASAP-0008291	ASAP-0008291-001	ASAPPNBTAE	SARS-CoV-2 nsp3 macrodomain TR-FRET dose response	>	99.5	uM	falls outside the dose series							N = 20				<	4.002					3.81	%	± 3.5320089964043775 (n=2)	-9.215	%	± 1.3008823726012415 (n=2)
ASAP-0008299	ASAP-0008299-001	ASAPPNBTAE	SARS-CoV-2 nsp3 macrodomain TR-FRET dose response	>	99.5	uM	falls outside the dose series							N = 20				<	4.002					0.087	%	± 2.412001341474184 (n=2)	-12.261	%	± 1.437553475554064 (n=2)
ASAP-0008288	ASAP-0008288-001	ASAPPNBTAE	SARS-CoV-2 nsp3 macrodomain TR-FRET dose response		0.383	uM		0.315	uM		0.466	uM		N = 20	complete curve, showing multiple points near both asymptotes	1.127	0.983		6.417	0.0	%	100.0	%	96.687	%	± 0.004596366711204059 (n=2)	-4.983	%	± 6.139518694233684 (n=2)	100.0	%
ASAP-0008296	ASAP-0008296-001	ASAPPNBTAE	SARS-CoV-2 nsp3 macrodomain TR-FRET dose response		0.992	uM		0.91	uM		1.081	uM		N = 20	complete curve, showing multiple points near both asymptotes	1.169	0.997		6.004	0.0	%	100.0	%	97.172	%	± 0.8452243639802639 (n=2)	0.415	%	± 0.13040167494312996 (n=2)	100.0	%
ASAP-0008293	ASAP-0008293-001	ASAPPNBTAE	SARS-CoV-2 nsp3 macrodomain TR-FRET dose response	>	99.5	uM	falls outside the dose series							N = 18				<	4.002					1.686	%	± 3.149086375216409 (n=2)	-17.134	%	± 3.8184289479344677 (n=2)
ASAP-0008279	ASAP-0008279-001	ASAPPNBTAE	SARS-CoV-2 nsp3 macrodomain TR-FRET dose response		0.9	uM		0.828	uM		0.978	uM		N = 18	complete curve, showing multiple points near both asymptotes	1.197	0.997		6.046	0.0	%	100.0	%	98.398	%	± 0.27909980258702116 (n=2)	0.514	%	± 0.37793818736910045 (n=2)	100.0	%
ASAP-0008277	ASAP-0008277-001	ASAPPNBTAE	SARS-CoV-2 nsp3 macrodomain TR-FRET dose response		1.059	uM		0.934	uM		1.202	uM		N = 20	complete curve, showing multiple points near both asymptotes	1.264	0.993		5.975	0.0	%	100.0	%	98.268	%	± 0.5851196402549206 (n=2)	-3.571	%	± 8.90604314099168 (n=2)	100.0	%
ASAP-0008276	ASAP-0008276-001	ASAPPNBTAE	SARS-CoV-2 nsp3 macrodomain TR-FRET dose response		25.682	uM		21.085	uM		31.281	uM		N = 15	partial curve, showing multiple points near only one asymptote	1.115	0.975		4.59	0.0	%	100.0	%	81.193	%	± 1.1540764698680954 (n=2)	-8.223	%	± 4.4968896962999185 (n=2)	100.0	%
ASAP-0008274	ASAP-0008274-001	ASAPPNBTAE	SARS-CoV-2 nsp3 macrodomain TR-FRET dose response	>	12.44	uM	falls outside the dose series							N = 16		2.058	0.982	<	4.905	0.0	%	100.0	%	41.224	%	± 1.6126314842683178 (n=2)	-2.945	%	± 0.36533427768903887 (n=2)	100.0	%
ASAP-0008273	ASAP-0008273-001	ASAPPNBTAE	SARS-CoV-2 nsp3 macrodomain TR-FRET dose response		38.643	uM		32.395	uM		46.096	uM		N = 16	partial curve, showing multiple points near only one asymptote	1.263	0.968		4.413	0.0	%	100.0	%	73.734	%	± 2.9978291330777846 (n=2)	-2.894	%	± 1.2400388449161268 (n=2)	100.0	%
ASAP-0008271	ASAP-0008271-001	ASAPPNBTAE	SARS-CoV-2 nsp3 macrodomain TR-FRET dose response		51.166	uM		42.988	uM		60.9	uM		N = 16	partial curve, showing multiple points near only one asymptote	1.134	0.977		4.291	0.0	%	100.0	%	67.815	%	± 0.3056529914984606 (n=2)	-5.646	%	± 4.115403566149747 (n=2)	100.0	%
ASAP-0000132	ASAP-0000132-001	ASAPPNBTAE	SARS-CoV-2 nsp3 macrodomain TR-FRET dose response		0.653	uM		0.558	uM		0.763	uM		N = 20	complete curve, showing multiple points near both asymptotes	1.325	0.989		6.185	0.0	%	100.0	%	99.703	%	± 0.694202427696876 (n=2)	-5.669	%	± 0.6753917834442819 (n=2)	100.0	%
ASAP-0008301	ASAP-0008301-001	ASAPPNBTAE	SARS-CoV-2 nsp3 macrodomain TR-FRET dose response	>	99.5	uM	falls outside the dose series							N = 16				<	4.002					0.625	%	± 0.83675777861085 (n=2)	-13.562	%	± 6.4389352165579865 (n=2)
ASAP-0008303	ASAP-0008303-001	ASAPPNBTAE	SARS-CoV-2 nsp3 macrodomain TR-FRET dose response	>	12.44	uM	falls outside the dose series							N = 16	partial curve, showing multiple points near only one asymptote	0.985	0.721	<	4.905	0.0	%	100.0	%	21.948	%	± 1.9637059658195748 (n=2)	-9.85	%	± 1.9935169375335122 (n=2)	100.0	%
ASAP-0008304	ASAP-0008304-001	ASAPPNBTAE	SARS-CoV-2 nsp3 macrodomain TR-FRET dose response		76.435	uM		61.834	uM		94.484	uM		N = 16	partial curve, showing multiple points near only one asymptote	1.205	0.945		4.117	0.0	%	100.0	%	57.284	%	± 0.5738310283497626 (n=2)	-8.909	%	± 7.937456131531787 (n=2)	100.0	%
ASAP-0008306	ASAP-0008306-001	ASAPPNBTAE	SARS-CoV-2 nsp3 macrodomain TR-FRET dose response		2.278	uM		1.544	uM		3.361	uM		N = 15	complete curve, showing multiple points near both asymptotes	1.115	0.991		5.642	0.0	%	100.0	%	98.371	%	± 0.036819486859117026 (n=2)	-7.301	%	± 1.3928916402988278 (n=2)	100.0	%
ASAP-0008272	ASAP-0008272-001	ASAPPNBTAE	SARS-CoV-2 nsp3 macrodomain TR-FRET dose response		37.806	uM		31.776	uM		44.98	uM		N = 20	partial curve, showing multiple points near only one asymptote	1.246	0.968		4.422	0.0	%	100.0	%	76.078	%	± 3.1215102401447616 (n=2)	-8.046	%	± 4.645718984936376 (n=2)	100.0	%
ASAP-0008305	ASAP-0008305-001	ASAPPNBTAE	SARS-CoV-2 nsp3 macrodomain TR-FRET dose response	>	99.5	uM	falls outside the dose series							N = 20				<	4.002					2.255	%	± 2.79888241574772 (n=2)	-5.931	%	± 0.3853351489435807 (n=2)
ASAP-0008275	ASAP-0008275-001	ASAPPNBTAE	SARS-CoV-2 nsp3 macrodomain TR-FRET dose response		0.522	uM		0.438	uM		0.622	uM		N = 18 (and 2 outliers)	complete curve, showing multiple points near both asymptotes	1.249	0.986		6.282	0.0	%	100.0	%	96.535	%	± 1.5901594589918853 (n=2)	-7.101	%	± 8.709765056742203 (n=2)	100.0	%
ASAP-0008302	ASAP-0008302-001	ASAPPNBTAE	SARS-CoV-2 nsp3 macrodomain TR-FRET dose response		0.7	uM		0.606	uM		0.809	uM		N = 20	complete curve, showing multiple points near both asymptotes	1.132	0.992		6.155	0.0	%	100.0	%	101.09	%	± 0.20369673037751512 (n=2)	-5.858	%	± 0.7581597645499756 (n=2)	100.0	%
ASAP-0008270	ASAP-0008270-001	ASAPPNBTAE	SARS-CoV-2 nsp3 macrodomain TR-FRET dose response		1.165	uM		1.026	uM		1.324	uM		N = 16	complete curve, showing multiple points near both asymptotes	1.235	0.993		5.934	0.0	%	100.0	%	99.156	%	± 1.3039493144736822 (n=2)	-2.511	%	± 1.7842516812370408 (n=2)	100.0	%
ASAP-0008307	ASAP-0008307-001	ASAPPNBTAE	SARS-CoV-2 nsp3 macrodomain TR-FRET dose response		7.83	uM		6.716	uM		9.128	uM		N = 16	complete curve, showing multiple points near both asymptotes	1.362	0.99		5.106	0.0	%	100.0	%	95.376	%	± 0.685187722562578 (n=2)	-7.233	%	± 2.0050129119333437 (n=2)	100.0	%
ASAP-0008308	ASAP-0008308-001	ASAPPNBTAE	SARS-CoV-2 nsp3 macrodomain TR-FRET dose response		18.677	uM		15.577	uM		22.395	uM		N = 20	partial curve, showing multiple points near only one asymptote	1.204	0.976		4.729	0.0	%	100.0	%	86.338	%	± 0.2279571307299619 (n=2)	-5.379	%	± 6.229941976021805 (n=2)	100.0	%
ASAP-0008309	ASAP-0008309-001	ASAPPNBTAE	SARS-CoV-2 nsp3 macrodomain TR-FRET dose response	>	99.5	uM	falls outside the dose series							N = 18				<	4.002					6.269	%	(n=1)	-7.051	%	± 0.5397895245696956 (n=2)
ASAP-0008311	ASAP-0008311-001	ASAPPNBTAE	SARS-CoV-2 nsp3 macrodomain TR-FRET dose response		27.831	uM		24.007	uM		32.264	uM		N = 17	partial curve, showing multiple points near only one asymptote	1.002	0.985		4.555	0.0	%	100.0	%	78.283	%	(n=1)	-3.386	%	(n=1)	100.0	%
ASAP-0008312	ASAP-0008312-001	ASAPPNBTAE	SARS-CoV-2 nsp3 macrodomain TR-FRET dose response		27.17	uM		23.701	uM		31.148	uM		N = 18	partial curve, showing multiple points near only one asymptote	1.187	0.984		4.566	0.0	%	100.0	%	82.159	%	± 3.666800097032523 (n=2)	-1.54	%	± 0.923746050098485 (n=2)	100.0	%
ASAP-0008310	ASAP-0008310-001	ASAPPNBTAE	SARS-CoV-2 nsp3 macrodomain TR-FRET dose response	>	99.5	uM	falls outside the dose series							N = 19				<	4.002					-0.581	%	± 1.034082832724185 (n=2)	-40.146	%	± 6.285383120664793 (n=2)
ASAP-0008319	ASAP-0008319-001	ASAPPNBTAE	SARS-CoV-2 nsp3 macrodomain TR-FRET dose response	>	99.5	uM	falls outside the dose series							N = 20		1.393	0.523	<	4.002	0.0	%	100.0	%	14.129	%	± 8.241017796407137 (n=2)	-3.542	%	± 6.4329090601578995 (n=2)	100.0	%
ASAP-0008320	ASAP-0008320-001	ASAPPNBTAE	SARS-CoV-2 nsp3 macrodomain TR-FRET dose response		74.645	uM		59.238	uM		94.059	uM		N = 20	partial curve, showing multiple points near only one asymptote	1.336	0.908		4.127	0.0	%	100.0	%	58.977	%	± 4.475747151212914 (n=2)	-4.627	%	± 5.5559271301183735 (n=2)	100.0	%
ASAP-0008322	ASAP-0008322-001	ASAPPNBTAE	SARS-CoV-2 nsp3 macrodomain TR-FRET dose response	>	99.5	uM	falls outside the dose series							N = 20	partial curve, showing multiple points near only one asymptote	0.996	0.946	<	4.002	0.0	%	100.0	%	45.894	%	± 2.6452036475013267 (n=2)	-5.365	%	± 0.48632675299580874 (n=2)	100.0	%
ASAP-0008323	ASAP-0008323-001	ASAPPNBTAE	SARS-CoV-2 nsp3 macrodomain TR-FRET dose response	>	99.5	uM	falls outside the dose series							N = 20				<	4.002					1.526	%	± 1.8459771949475188 (n=2)	-6.897	%	± 1.9376015565510794 (n=2)
ASAP-0008325	ASAP-0008325-001	ASAPPNBTAE	SARS-CoV-2 nsp3 macrodomain TR-FRET dose response	>	99.5	uM	falls outside the dose series							N = 20	partial curve, showing multiple points near only one asymptote	1.066	0.855	<	4.002	0.0	%	100.0	%	35.602	%	± 2.9652958121248316 (n=2)	-1.614	%	± 9.056715089845033 (n=2)	100.0	%
ASAP-0008327	ASAP-0008327-001	ASAPPNBTAE	SARS-CoV-2 nsp3 macrodomain TR-FRET dose response		0.149	uM		0.14	uM		0.157	uM		N = 20	complete curve, showing multiple points near both asymptotes	1.275	0.998		6.828	0.0	%	100.0	%	99.523	%	± 0.48107559284613943 (n=2)	1.69	%	± 0.6259323724230508 (n=2)	100.0	%
ASAP-0008328	ASAP-0008328-001	ASAPPNBTAE	SARS-CoV-2 nsp3 macrodomain TR-FRET dose response	>	99.5	uM	falls outside the dose series							N = 20				<	4.002					4.43	%	± 3.704253978255426 (n=2)	-9.041	%	± 1.8944168840424531 (n=2)
ASAP-0008311	ASAP-0008311-001	ASAPPNBTAE	SARS-CoV-2 nsp3 macrodomain TR-FRET dose response		31.7	uM		26.639	uM		37.722	uM		N = 20	partial curve, showing multiple points near only one asymptote	1.036	0.975		4.499	0.0	%	100.0	%	77.697	%	± 0.8371267742695628 (n=2)	-7.38	%	± 4.747733240120873 (n=2)	100.0	%
ASAP-0008308	ASAP-0008308-001	ASAPPNBTAE	SARS-CoV-2 nsp3 macrodomain TR-FRET dose response		17.369	uM		14.685	uM		20.545	uM		N = 20	partial curve, showing multiple points near only one asymptote	1.272	0.979		4.76	0.0	%	100.0	%	90.197	%	± 0.2783661102481435 (n=2)	-7.197	%	± 3.242852365706778 (n=2)	100.0	%
ASAP-0008306	ASAP-0008306-001	ASAPPNBTAE	SARS-CoV-2 nsp3 macrodomain TR-FRET dose response		1.853	uM		1.645	uM		2.088	uM		N = 20	complete curve, showing multiple points near both asymptotes	1.018	0.995		5.732	0.0	%	100.0	%	98.889	%	± 1.6882206769608479 (n=2)	-2.223	%	± 1.2424483802454946 (n=2)	100.0	%
ASAP-0008324	ASAP-0008324-001	ASAPPNBTAE	SARS-CoV-2 nsp3 macrodomain TR-FRET dose response		15.356	uM		13.703	uM		17.209	uM		N = 20	partial curve, showing multiple points near only one asymptote	1.245	0.991		4.814	0.0	%	100.0	%	92.534	%	± 1.6355998308328146 (n=2)	-3.47	%	± 1.310576147758747 (n=2)	100.0	%
ASAP-0008307	ASAP-0008307-001	ASAPPNBTAE	SARS-CoV-2 nsp3 macrodomain TR-FRET dose response		6.577	uM		5.433	uM		7.963	uM		N = 20	complete curve, showing multiple points near both asymptotes	1.252	0.984		5.182	0.0	%	100.0	%	95.401	%	± 3.0346594095301205 (n=2)	-10.456	%	± 5.207080278098312 (n=2)	100.0	%
ASAP-0008321	ASAP-0008321-001	ASAPPNBTAE	SARS-CoV-2 nsp3 macrodomain TR-FRET dose response	>	99.5	uM	falls outside the dose series							N = 20	partial curve, showing multiple points near only one asymptote	1.084	0.928	<	4.002	0.0	%	100.0	%	44.837	%	± 1.2333476112465371 (n=2)	-6.406	%	± 0.7172924943598723 (n=2)	100.0	%
ASAP-0008312	ASAP-0008312-001	ASAPPNBTAE	SARS-CoV-2 nsp3 macrodomain TR-FRET dose response		24.164	uM		19.178	uM		30.446	uM		N = 20	partial curve, showing multiple points near only one asymptote	1.068	0.962		4.617	0.0	%	100.0	%	82.628	%	± 3.7313110748876617 (n=2)	-8.16	%	± 5.9364431241095215 (n=2)	100.0	%
ASAP-0008326	ASAP-0008326-001	ASAPPNBTAE	SARS-CoV-2 nsp3 macrodomain TR-FRET dose response	>	99.5	uM	falls outside the dose series							N = 20		1.884	0.786	<	4.002	0.0	%	100.0	%	26.979	%	± 1.2881007507344338 (n=2)	-8.243	%	± 3.845226251392482 (n=2)	100.0	%
ASAP-0008304	ASAP-0008304-001	ASAPPNBTAE	SARS-CoV-2 nsp3 macrodomain TR-FRET dose response		72.299	uM		58.18	uM		89.844	uM		N = 20	partial curve, showing multiple points near only one asymptote	1.158	0.939		4.141	0.0	%	100.0	%	58.354	%	± 0.7124233532451058 (n=2)	-5.927	%	± 1.5094745437269939 (n=2)	100.0	%
ASAP-0008303	ASAP-0008303-001	ASAPPNBTAE	SARS-CoV-2 nsp3 macrodomain TR-FRET dose response		34.03	uM		29.634	uM		39.078	uM		N = 20	partial curve, showing multiple points near only one asymptote	1.088	0.982		4.468	0.0	%	100.0	%	77.8	%	± 0.23108611276341068 (n=2)	-3.637	%	± 3.1603245373438993 (n=2)	100.0	%
ASAP-0008302	ASAP-0008302-001	ASAPPNBTAE	SARS-CoV-2 nsp3 macrodomain TR-FRET dose response		0.722	uM		0.643	uM		0.81	uM		N = 20	complete curve, showing multiple points near both asymptotes	1.129	0.995		6.142	0.0	%	100.0	%	101.01	%	± 0.7618585719752916 (n=2)	-1.68	%	± 0.027181935597524933 (n=2)	100.0	%
ASAP-0008298	ASAP-0008298-001	ASAPPNBTAE	SARS-CoV-2 nsp3 macrodomain TR-FRET dose response		5.927	uM		5.034	uM		6.977	uM		N = 20	complete curve, showing multiple points near both asymptotes	1.355	0.988		5.227	0.0	%	100.0	%	97.309	%	± 2.4463514444790477 (n=2)	-6.662	%	± 6.525786721522204 (n=2)	100.0	%
ASAP-0008297	ASAP-0008297-001	ASAPPNBTAE	SARS-CoV-2 nsp3 macrodomain TR-FRET dose response		77.592	uM		65.419	uM		92.029	uM		N = 20	partial curve, showing multiple points near only one asymptote	1.38	0.944		4.11	0.0	%	100.0	%	58.802	%	± 1.3466895906116096 (n=2)	-4.74	%	± 0.518539420725291 (n=2)	100.0	%
ASAP-0008294	ASAP-0008294-001	ASAPPNBTAE	SARS-CoV-2 nsp3 macrodomain TR-FRET dose response	>	99.5	uM	falls outside the dose series							N = 20	partial curve, showing multiple points near only one asymptote	0.783	0.948	<	4.002	0.0	%	100.0	%	42.959	%	± 0.7785797440661097 (n=2)	-4.1	%	± 1.6513716873077733 (n=2)	100.0	%
ASAP-0008290	ASAP-0008290-001	ASAPPNBTAE	SARS-CoV-2 nsp3 macrodomain TR-FRET dose response	>	99.5	uM	falls outside the dose series							N = 20	partial curve, showing multiple points near only one asymptote	0.54	0.727	<	4.002	0.0	%	100.0	%	25.624	%	± 3.7900239950868535 (n=2)	-3.155	%	± 6.653516117682349 (n=2)	100.0	%
ASAP-0008289	ASAP-0008289-001	ASAPPNBTAE	SARS-CoV-2 nsp3 macrodomain TR-FRET dose response		2.253	uM		1.883	uM		2.696	uM		N = 20	complete curve, showing multiple points near both asymptotes	0.976	0.987		5.647	0.0	%	100.0	%	99.921	%	± 0.3580796249485557 (n=2)	-2.876	%	± 1.939612298399837 (n=2)	100.0	%
ASAP-0008287	ASAP-0008287-001	ASAPPNBTAE	SARS-CoV-2 nsp3 macrodomain TR-FRET dose response		3.174	uM		2.769	uM		3.638	uM		N = 20	complete curve, showing multiple points near both asymptotes	1.156	0.992		5.498	0.0	%	100.0	%	97.595	%	± 2.127108960321523 (n=2)	-2.942	%	± 11.09434966252581 (n=2)	100.0	%
ASAP-0008286	ASAP-0008286-001	ASAPPNBTAE	SARS-CoV-2 nsp3 macrodomain TR-FRET dose response	>	99.5	uM	falls outside the dose series							N = 20		1.253	0.634	<	4.002	0.0	%	100.0	%	18.223	%	± 2.047705646426151 (n=2)	-7.71	%	± 2.3028903156437264 (n=2)	100.0	%
ASAP-0008274	ASAP-0008274-001	ASAPPNBTAE	SARS-CoV-2 nsp3 macrodomain TR-FRET dose response		20.661	uM		17.848	uM		23.918	uM		N = 20	partial curve, showing multiple points near only one asymptote	1.079	0.984		4.685	0.0	%	100.0	%	83.868	%	± 0.6893093471721553 (n=2)	-4.7	%	± 0.6136716013101405 (n=2)	100.0	%
ASAP-0008296	ASAP-0008296-001	ASAPPNBTAE	SARS-CoV-2 nsp3 macrodomain TR-FRET dose response		1.005	uM		0.857	uM		1.179	uM		N = 20	complete curve, showing multiple points near both asymptotes	1.248	0.989		5.998	0.0	%	100.0	%	97.73	%	± 3.2847567855450372 (n=2)	-6.57	%	± 8.024643167557 (n=2)	100.0	%
ASAP-0008275	ASAP-0008275-001	ASAPPNBTAE	SARS-CoV-2 nsp3 macrodomain TR-FRET dose response		0.436	uM		0.368	uM		0.515	uM		N = 18 (and 2 outliers)	complete curve, showing multiple points near both asymptotes	1.065	0.988		6.361	0.0	%	100.0	%	95.136	%	± 0.5021638527922623 (n=2)	-0.83	%	± 2.0896335420590306 (n=2)	100.0	%
ASAP-0008300	ASAP-0008300-001	ASAPPNBTAE	SARS-CoV-2 nsp3 macrodomain TR-FRET dose response		2.443	uM		2.118	uM		2.818	uM		N = 20	complete curve, showing multiple points near both asymptotes	1.321	0.991		5.612	0.0	%	100.0	%	97.92	%	± 2.4195554897201856 (n=2)	-7.86	%	± 2.023808720495262 (n=2)	100.0	%
ASAP-0008288	ASAP-0008288-001	ASAPPNBTAE	SARS-CoV-2 nsp3 macrodomain TR-FRET dose response		0.361	uM		0.296	uM		0.44	uM		N = 20	complete curve, showing multiple points near both asymptotes	1.28	0.983		6.443	0.0	%	100.0	%	98.792	%	± 2.4022921405701236 (n=2)	-10.288	%	± 0.2729133195751981 (n=2)	100.0	%
ASAP-0008292	ASAP-0008292-001	ASAPPNBTAE	SARS-CoV-2 nsp3 macrodomain TR-FRET dose response		37.198	uM		31.151	uM		44.418	uM		N = 20	partial curve, showing multiple points near only one asymptote	1.41	0.962		4.429	0.0	%	100.0	%	82.694	%	± 0.2678462568598244 (n=2)	-4.352	%	± 5.793308612276736 (n=2)	100.0	%
ASAP-0008273	ASAP-0008273-001	ASAPPNBTAE	SARS-CoV-2 nsp3 macrodomain TR-FRET dose response		39.459	uM		33.516	uM		46.455	uM		N = 20	partial curve, showing multiple points near only one asymptote	1.18	0.972		4.404	0.0	%	100.0	%	74.682	%	± 4.533333907619895 (n=2)	-8.907	%	± 1.1621754082779487 (n=2)	100.0	%
ASAP-0008271	ASAP-0008271-001	ASAPPNBTAE	SARS-CoV-2 nsp3 macrodomain TR-FRET dose response		38.113	uM		33.868	uM		42.891	uM		N = 20	partial curve, showing multiple points near only one asymptote	1.043	0.986		4.419	0.0	%	100.0	%	73.645	%	± 2.6155862141157513 (n=2)	-3.988	%	± 1.7432835114916023 (n=2)	100.0	%
ASAP-0008270	ASAP-0008270-001	ASAPPNBTAE	SARS-CoV-2 nsp3 macrodomain TR-FRET dose response		0.989	uM		0.893	uM		1.095	uM		N = 20	complete curve, showing multiple points near both asymptotes	1.144	0.996		6.005	0.0	%	100.0	%	98.503	%	± 1.1388091954635091 (n=2)	-4.359	%	± 2.984621322278835 (n=2)	100.0	%
ASAP-0000132	ASAP-0000132-001	ASAPPNBTAE	SARS-CoV-2 nsp3 macrodomain TR-FRET dose response		0.462	uM		0.378	uM		0.564	uM		N = 20	complete curve, showing multiple points near both asymptotes	1.147	0.985		6.336	0.0	%	100.0	%	100.213	%	± 1.0100677691769202 (n=2)	-10.71	%	± 6.101468097929563 (n=2)	100.0	%
ASAP-0008334	ASAP-0008334-001	ASAPPNBTAE	SARS-CoV-2 nsp3 macrodomain TR-FRET dose response		25.299	uM		19.619	uM		32.624	uM		N = 20	partial curve, showing multiple points near only one asymptote	1.698	0.934		4.597	0.0	%	100.0	%	88.614	%	± 0.8517466730810217 (n=2)	-8.626	%	± 27.641937766115625 (n=2)	100.0	%
ASAP-0008335	ASAP-0008335-001	ASAPPNBTAE	SARS-CoV-2 nsp3 macrodomain TR-FRET dose response		7.157	uM		6.025	uM		8.502	uM		N = 20	complete curve, showing multiple points near both asymptotes	1.442	0.985		5.145	0.0	%	100.0	%	96.916	%	± 2.940579551458891 (n=2)	-5.031	%	± 1.008604430596622 (n=2)	100.0	%
ASAP-0008337	ASAP-0008337-001	ASAPPNBTAE	SARS-CoV-2 nsp3 macrodomain TR-FRET dose response	>	99.5	uM	falls outside the dose series							N = 20	partial curve, showing multiple points near only one asymptote	0.98	0.595	<	4.002	0.0	%	100.0	%	19.871	%	± 4.112444014447312 (n=2)	-7.072	%	± 5.276017012221883 (n=2)	100.0	%
ASAP-0008338	ASAP-0008338-001	ASAPPNBTAE	SARS-CoV-2 nsp3 macrodomain TR-FRET dose response	>	99.5	uM	falls outside the dose series							N = 20	partial curve, showing multiple points near only one asymptote	1.403	0.853	<	4.002	0.0	%	100.0	%	37.253	%	± 1.462507781620394 (n=2)	-8.243	%	± 4.850566155690845 (n=2)	100.0	%
ASAP-0008340	ASAP-0008340-001	ASAPPNBTAE	SARS-CoV-2 nsp3 macrodomain TR-FRET dose response		0.801	uM		0.672	uM		0.954	uM		N = 20	complete curve, showing multiple points near both asymptotes	1.293	0.986		6.096	0.0	%	100.0	%	98.953	%	± 0.7755181969902784 (n=2)	-0.406	%	± 1.1679217306773484 (n=2)	100.0	%
ASAP-0008342	ASAP-0008342-001	ASAPPNBTAE	SARS-CoV-2 nsp3 macrodomain TR-FRET dose response		80.69	uM		69.154	uM		94.15	uM		N = 20	partial curve, showing multiple points near only one asymptote	1.438	0.954		4.093	0.0	%	100.0	%	56.598	%	± 2.613309609946587 (n=2)	-8.457	%	± 3.66813497201856 (n=2)	100.0	%
ASAP-0008343	ASAP-0008343-001	ASAPPNBTAE	SARS-CoV-2 nsp3 macrodomain TR-FRET dose response		3.007	uM		2.611	uM		3.464	uM		N = 20	complete curve, showing multiple points near both asymptotes	1.442	0.99		5.522	0.0	%	100.0	%	98.956	%	± 0.35100704659363957 (n=2)	-7.033	%	± 4.8726839788523915 (n=2)	100.0	%
ASAP-0008345	ASAP-0008345-001	ASAPPNBTAE	SARS-CoV-2 nsp3 macrodomain TR-FRET dose response		1.841	uM		1.662	uM		2.039	uM		N = 20	complete curve, showing multiple points near both asymptotes	1.755	0.994		5.735	0.0	%	100.0	%	97.494	%	± 0.9422821497798792 (n=2)	-7.399	%	± 1.3158303424815092 (n=2)	100.0	%
ASAP-0008346	ASAP-0008346-001	ASAPPNBTAE	SARS-CoV-2 nsp3 macrodomain TR-FRET dose response	>	99.5	uM	falls outside the dose series							N = 20		1.342	0.812	<	4.002	0.0	%	100.0	%	27.02	%	± 5.7549195135588 (n=2)	-6.528	%	± 2.657224940220998 (n=2)	100.0	%
ASAP-0008348	ASAP-0008348-001	ASAPPNBTAE	SARS-CoV-2 nsp3 macrodomain TR-FRET dose response		0.45	uM		0.387	uM		0.525	uM		N = 20	complete curve, showing multiple points near both asymptotes	1.065	0.991		6.346	0.0	%	100.0	%	101.063	%	± 0.7651709770934598 (n=2)	-0.595	%	± 2.7913753244580812 (n=2)	100.0	%
ASAP-0008339	ASAP-0008339-001	ASAPPNBTAE	SARS-CoV-2 nsp3 macrodomain TR-FRET dose response		45.705	uM		34.803	uM		60.022	uM		N = 20	partial curve, showing multiple points near only one asymptote	0.956	0.936		4.34	0.0	%	100.0	%	62.474	%	± 0.1368255290057664 (n=2)	-8.687	%	± 6.523394466400726 (n=2)	100.0	%
ASAP-0008347	ASAP-0008347-001	ASAPPNBTAE	SARS-CoV-2 nsp3 macrodomain TR-FRET dose response	>	99.5	uM	falls outside the dose series							N = 20	partial curve, showing multiple points near only one asymptote	1.134	0.891	<	4.002	0.0	%	100.0	%	37.615	%	± 2.2877471215611562 (n=2)	-6.093	%	± 5.818933074307813 (n=2)	100.0	%
ASAP-0008336	ASAP-0008336-001	ASAPPNBTAE	SARS-CoV-2 nsp3 macrodomain TR-FRET dose response	>	99.5	uM	falls outside the dose series							N = 20		1.076	0.489	<	4.002	0.0	%	100.0	%	17.045	%	± 6.977454603700958 (n=2)	-9.821	%	± 4.9955209688373925 (n=2)	100.0	%
ASAP-0008344	ASAP-0008344-001	ASAPPNBTAE	SARS-CoV-2 nsp3 macrodomain TR-FRET dose response	>	99.5	uM	falls outside the dose series							N = 20				<	4.002					-2.642	%	± 3.4393455042507806 (n=2)	-12.862	%	± 0.22871172790570093 (n=2)
ASAP-0008341	ASAP-0008341-001	ASAPPNBTAE	SARS-CoV-2 nsp3 macrodomain TR-FRET dose response		4.555	uM		3.731	uM		5.561	uM		N = 20	complete curve, showing multiple points near both asymptotes	1.563	0.981		5.341	0.0	%	100.0	%	93.664	%	± 1.6704394273362837 (n=2)	-8.052	%	± 7.509077586315789 (n=2)	100.0	%
ASAP-0008349	ASAP-0008349-001	ASAPPNBTAE	SARS-CoV-2 nsp3 macrodomain TR-FRET dose response	>	99.5	uM	falls outside the dose series							N = 20				<	4.002					0.783	%	± 3.6524510338695952 (n=2)	-8.226	%	± 1.2397084136238012 (n=2)
ASAP-0008350	ASAP-0008350-001	ASAPPNBTAE	SARS-CoV-2 nsp3 macrodomain TR-FRET dose response	>	99.5	uM	falls outside the dose series							N = 20		1.22	0.732	<	4.002	0.0	%	100.0	%	22.035	%	± 6.127078208958722 (n=2)	-5.903	%	± 6.30515968639156 (n=2)	100.0	%
ASAP-0008351	ASAP-0008351-001	ASAPPNBTAE	SARS-CoV-2 nsp3 macrodomain TR-FRET dose response	>	99.5	uM	falls outside the dose series							N = 20	partial curve, showing multiple points near only one asymptote	1.264	0.901	<	4.002	0.0	%	100.0	%	34.691	%	± 2.480149845236904 (n=2)	-3.84	%	± 0.27835228608183193 (n=2)	100.0	%
ASAP-0008353	ASAP-0008353-001	ASAPPNBTAE	SARS-CoV-2 nsp3 macrodomain TR-FRET dose response		10.072	uM		7.847	uM		12.93	uM		N = 20	complete curve, showing multiple points near both asymptotes	1.078	0.97		4.997	0.0	%	100.0	%	89.675	%	± 0.47924136199894535 (n=2)	-11.833	%	± 15.81200965109446 (n=2)	100.0	%
ASAP-0008354	ASAP-0008354-001	ASAPPNBTAE	SARS-CoV-2 nsp3 macrodomain TR-FRET dose response	>	99.5	uM	falls outside the dose series							N = 20	partial curve, showing multiple points near only one asymptote	1.456	0.956	<	4.002	0.0	%	100.0	%	49.454	%	± 2.137628813709842 (n=2)	-5.071	%	± 2.9584636393938215 (n=2)	100.0	%
ASAP-0008327	ASAP-0008327-001	ASAPPNBTAE	SARS-CoV-2 nsp3 macrodomain TR-FRET dose response		0.133	uM		0.125	uM		0.142	uM		N = 20	complete curve, showing multiple points near both asymptotes	1.286	0.998		6.876	0.0	%	100.0	%	100.361	%	± 1.70441585638225 (n=2)	4.294	%	± 1.374000917034063 (n=2)	100.0	%
ASAP-0008325	ASAP-0008325-001	ASAPPNBTAE	SARS-CoV-2 nsp3 macrodomain TR-FRET dose response	>	99.5	uM	falls outside the dose series							N = 20	partial curve, showing multiple points near only one asymptote	1.046	0.94	<	4.002	0.0	%	100.0	%	31.158	%	± 4.577579332011843 (n=2)	-4.621	%	± 1.9295469566258594 (n=2)	100.0	%
ASAP-0008324	ASAP-0008324-001	ASAPPNBTAE	SARS-CoV-2 nsp3 macrodomain TR-FRET dose response		16.798	uM		15.055	uM		18.743	uM		N = 20	partial curve, showing multiple points near only one asymptote	1.179	0.991		4.775	0.0	%	100.0	%	89.124	%	± 1.7105119765508656 (n=2)	-3.421	%	± 3.4310870610927378 (n=2)	100.0	%
ASAP-0008321	ASAP-0008321-001	ASAPPNBTAE	SARS-CoV-2 nsp3 macrodomain TR-FRET dose response	>	99.5	uM	falls outside the dose series							N = 20	partial curve, showing multiple points near only one asymptote	1.106	0.928	<	4.002	0.0	%	100.0	%	45.726	%	± 1.1546213443256441 (n=2)	-7.718	%	± 3.030466641040257 (n=2)	100.0	%
ASAP-0008320	ASAP-0008320-001	ASAPPNBTAE	SARS-CoV-2 nsp3 macrodomain TR-FRET dose response		71.425	uM		59.499	uM		85.742	uM		N = 20	partial curve, showing multiple points near only one asymptote	1.237	0.948		4.146	0.0	%	100.0	%	58.788	%	± 0.781374248709776 (n=2)	-4.237	%	± 6.4139066477445805 (n=2)	100.0	%
ASAP-0000132	ASAP-0000132-001	ASAPPNBTAE	SARS-CoV-2 nsp3 macrodomain TR-FRET dose response		0.43	uM		0.391	uM		0.472	uM		N = 20	complete curve, showing multiple points near both asymptotes	1.222	0.996		6.367	0.0	%	100.0	%	98.513	%	± 1.4372547386918186 (n=2)	1.471	%	± 3.899405266509963 (n=2)	100.0	%
ASAP-0008352	ASAP-0008352-001	ASAPPNBTAE	SARS-CoV-2 nsp3 macrodomain TR-FRET dose response		15.261	uM		13.377	uM		17.412	uM		N = 20	partial curve, showing multiple points near only one asymptote	1.239	0.989		4.816	0.0	%	100.0	%	90.818	%	± 0.6961661336626956 (n=2)	-5.881	%	± 2.792795167490716 (n=2)	100.0	%
ASAP-0008355	ASAP-0008355-001	ASAPPNBTAE	SARS-CoV-2 nsp3 macrodomain TR-FRET dose response	>	99.5	uM	falls outside the dose series							N = 20				<	4.002					0.969	%	± 6.194498668060265 (n=2)	-125.581	%	± 1.639230528950937 (n=2)
ASAP-0008326	ASAP-0008326-001	ASAPPNBTAE	SARS-CoV-2 nsp3 macrodomain TR-FRET dose response	>	99.5	uM	falls outside the dose series							N = 20		1.668	0.66	<	4.002	0.0	%	100.0	%	19.08	%	± 2.724749923506848 (n=2)	-5.38	%	± 2.276771576446737 (n=2)	100.0	%
ASAP-0008322	ASAP-0008322-001	ASAPPNBTAE	SARS-CoV-2 nsp3 macrodomain TR-FRET dose response	>	99.5	uM	falls outside the dose series							N = 20	partial curve, showing multiple points near only one asymptote	0.953	0.892	<	4.002	0.0	%	100.0	%	39.461	%	± 2.290406756289588 (n=2)	-5.348	%	± 10.421958903282897 (n=2)	100.0	%
ASAP-0008319	ASAP-0008319-001	ASAPPNBTAE	SARS-CoV-2 nsp3 macrodomain TR-FRET dose response	>	99.5	uM	falls outside the dose series							N = 20		1.226	0.443	<	4.002	0.0	%	100.0	%	11.862	%	± 3.5329943054288653 (n=2)	-5.156	%	± 1.6054533702047302 (n=2)	100.0	%
ASAP-0008416	ASAP-0008416-001	ASAPPNBTAE	SARS-CoV-2 nsp3 macrodomain TR-FRET dose response	>	99.5	uM	falls outside the dose series							N = 20		1.41	0.83	<	4.002	0.0	%	100.0	%	26.432	%	± 2.833268954703122 (n=2)	-5.459	%	± 0.9005075422350334 (n=2)	100.0	%
ASAP-0008423	ASAP-0008423-001	ASAPPNBTAE	SARS-CoV-2 nsp3 macrodomain TR-FRET dose response		92.316	uM		81.21	uM		104.941	uM		N = 20	partial curve, showing multiple points near only one asymptote	1.466	0.963		4.035	0.0	%	100.0	%	52.535	%	± 2.333352034698672 (n=2)	-3.047	%	± 4.785839133090239 (n=2)	100.0	%
ASAP-0008390	ASAP-0008390-001	ASAPPNBTAE	SARS-CoV-2 nsp3 macrodomain TR-FRET dose response		34.091	uM		31.007	uM		37.483	uM		N = 20	partial curve, showing multiple points near only one asymptote	1.181	0.991		4.467	0.0	%	100.0	%	77.548	%	± 0.999477783432679 (n=2)	-3.513	%	± 3.4953522806742097 (n=2)	100.0	%
ASAP-0008397	ASAP-0008397-001	ASAPPNBTAE	SARS-CoV-2 nsp3 macrodomain TR-FRET dose response		7.923	uM		5.661	uM		11.09	uM		N = 20	complete curve, showing multiple points near both asymptotes	1.376	0.95		5.101	0.0	%	100.0	%	99.042	%	± 0.6556620007193622 (n=2)	-20.522	%	± 24.820847901933 (n=2)	100.0	%
ASAP-0008419	ASAP-0008419-001	ASAPPNBTAE	SARS-CoV-2 nsp3 macrodomain TR-FRET dose response	>	99.5	uM	falls outside the dose series							N = 20		7.039	0.275	<	4.002	0.0	%	100.0	%	10.582	%	± 2.8335548789234197 (n=2)	-6.388	%	± 10.354952789849065 (n=2)	100.0	%
ASAP-0008403	ASAP-0008403-001	ASAPPNBTAE	SARS-CoV-2 nsp3 macrodomain TR-FRET dose response		79.412	uM		67.333	uM		93.657	uM		N = 20	partial curve, showing multiple points near only one asymptote	1.208	0.96		4.1	0.0	%	100.0	%	56.096	%	± 1.9209737818765613 (n=2)	-6.353	%	± 2.7703167358933096 (n=2)	100.0	%
ASAP-0008417	ASAP-0008417-001	ASAPPNBTAE	SARS-CoV-2 nsp3 macrodomain TR-FRET dose response	>	99.5	uM	falls outside the dose series							N = 20				<	4.002					4.837	%	± 3.740961017322716 (n=2)	-7.951	%	± 5.077605833822421 (n=2)
ASAP-0008389	ASAP-0008389-001	ASAPPNBTAE	SARS-CoV-2 nsp3 macrodomain TR-FRET dose response		72.165	uM		58.955	uM		88.336	uM		N = 20	partial curve, showing multiple points near only one asymptote	1.098	0.951		4.142	0.0	%	100.0	%	56.193	%	± 2.472330087551587 (n=2)	-5.687	%	± 1.6245732037380003 (n=2)	100.0	%
ASAP-0008380	ASAP-0008380-001	ASAPPNBTAE	SARS-CoV-2 nsp3 macrodomain TR-FRET dose response	>	99.5	uM	falls outside the dose series							N = 20		1.69	0.905	<	4.002	0.0	%	100.0	%	38.598	%	± 3.0673356925932227 (n=2)	-2.918	%	± 1.9718018696563353 (n=2)	100.0	%
ASAP-0008407	ASAP-0008407-001	ASAPPNBTAE	SARS-CoV-2 nsp3 macrodomain TR-FRET dose response		5.312	uM		4.507	uM		6.259	uM		N = 20	complete curve, showing multiple points near both asymptotes	1.116	0.988		5.275	0.0	%	100.0	%	89.529	%	± 0.310842785836698 (n=2)	-4.273	%	± 2.1155752223454254 (n=2)	100.0	%
ASAP-0008391	ASAP-0008391-001	ASAPPNBTAE	SARS-CoV-2 nsp3 macrodomain TR-FRET dose response		4.357	uM		3.896	uM		4.872	uM		N = 20	complete curve, showing multiple points near both asymptotes	1.277	0.994		5.361	0.0	%	100.0	%	97.002	%	± 1.7121142311438557 (n=2)	-4.916	%	± 5.065509013950218 (n=2)	100.0	%
ASAP-0008400	ASAP-0008400-001	ASAPPNBTAE	SARS-CoV-2 nsp3 macrodomain TR-FRET dose response	>	99.5	uM	falls outside the dose series							N = 20				<	4.002					-0.774	%	± 5.075914565085376 (n=2)	-39.161	%	± 3.7165428191694443 (n=2)
ASAP-0008422	ASAP-0008422-001	ASAPPNBTAE	SARS-CoV-2 nsp3 macrodomain TR-FRET dose response	>	99.5	uM	falls outside the dose series							N = 20				<	4.002					4.124	%	± 2.3391372797126713 (n=2)	-14.808	%	± 4.702286124784181 (n=2)
ASAP-0008421	ASAP-0008421-001	ASAPPNBTAE	SARS-CoV-2 nsp3 macrodomain TR-FRET dose response	>	99.5	uM	falls outside the dose series							N = 20				<	4.002					0.493	%	± 0.8917765696849106 (n=2)	-7.019	%	± 1.4540851554139769 (n=2)
ASAP-0008395	ASAP-0008395-001	ASAPPNBTAE	SARS-CoV-2 nsp3 macrodomain TR-FRET dose response	>	99.5	uM	falls outside the dose series							N = 20				<	4.002					4.577	%	± 3.637434364626255 (n=2)	-32.892	%	± 2.7754407811478705 (n=2)
ASAP-0008418	ASAP-0008418-001	ASAPPNBTAE	SARS-CoV-2 nsp3 macrodomain TR-FRET dose response		0.068	uM		0.06	uM		0.078	uM		N = 18 (and 2 outliers)	complete curve, showing multiple points near both asymptotes	1.17	0.99		7.165	0.0	%	100.0	%	99.256	%	± 0.5331299853301864 (n=2)	10.191	%	± 0.7578536098423925 (n=2)	100.0	%
ASAP-0008413	ASAP-0008413-001	ASAPPNBTAE	SARS-CoV-2 nsp3 macrodomain TR-FRET dose response		1.953	uM		1.731	uM		2.204	uM		N = 20	complete curve, showing multiple points near both asymptotes	1.233	0.994		5.709	0.0	%	100.0	%	99.937	%	± 3.137791736311914 (n=2)	-3.874	%	± 1.3495769869093939 (n=2)	100.0	%
ASAP-0008377	ASAP-0008377-001	ASAPPNBTAE	SARS-CoV-2 nsp3 macrodomain TR-FRET dose response	>	99.5	uM	falls outside the dose series							N = 20	partial curve, showing multiple points near only one asymptote	1.267	0.886	<	4.002	0.0	%	100.0	%	41.09	%	± 1.598596920888978 (n=2)	-6.571	%	± 3.429223706773223 (n=2)	100.0	%
ASAP-0008396	ASAP-0008396-001	ASAPPNBTAE	SARS-CoV-2 nsp3 macrodomain TR-FRET dose response	>	99.5	uM	falls outside the dose series							N = 20				<	4.002					0.22	%	± 2.63324110748848 (n=2)	-12.192	%	± 0.3365395507863961 (n=2)
ASAP-0008398	ASAP-0008398-001	ASAPPNBTAE	SARS-CoV-2 nsp3 macrodomain TR-FRET dose response	>	99.5	uM	falls outside the dose series							N = 20				<	4.002					4.099	%	± 0.7212699767475425 (n=2)	-7.055	%	± 0.44233083794704475 (n=2)
ASAP-0008406	ASAP-0008406-001	ASAPPNBTAE	SARS-CoV-2 nsp3 macrodomain TR-FRET dose response		0.728	uM		0.674	uM		0.787	uM		N = 20	complete curve, showing multiple points near both asymptotes	1.288	0.997		6.138	0.0	%	100.0	%	99.766	%	± 0.9477147099655394 (n=2)	-1.585	%	± 1.2877747870080505 (n=2)	100.0	%
ASAP-0008379	ASAP-0008379-001	ASAPPNBTAE	SARS-CoV-2 nsp3 macrodomain TR-FRET dose response	>	99.5	uM	falls outside the dose series							N = 20	partial curve, showing multiple points near only one asymptote	1.37	0.857	<	4.002	0.0	%	100.0	%	32.422	%	± 1.3099928353753563 (n=2)	-4.924	%	± 4.681099072625149 (n=2)	100.0	%
ASAP-0008354	ASAP-0008354-001	ASAPPNBTAE	SARS-CoV-2 nsp3 macrodomain TR-FRET dose response		66.031	uM		54.338	uM		80.241	uM		N = 20	partial curve, showing multiple points near only one asymptote	1.353	0.935		4.18	0.0	%	100.0	%	62.481	%	± 6.126131422153774 (n=2)	-7.367	%	± 2.5658256217150615 (n=2)	100.0	%
ASAP-0008352	ASAP-0008352-001	ASAPPNBTAE	SARS-CoV-2 nsp3 macrodomain TR-FRET dose response		14.959	uM		13.134	uM		17.038	uM		N = 20	partial curve, showing multiple points near only one asymptote	1.228	0.989		4.825	0.0	%	100.0	%	90.494	%	± 1.714962683753616 (n=2)	-6.094	%	± 0.608446403619154 (n=2)	100.0	%
ASAP-0008351	ASAP-0008351-001	ASAPPNBTAE	SARS-CoV-2 nsp3 macrodomain TR-FRET dose response	>	99.5	uM	falls outside the dose series							N = 20	partial curve, showing multiple points near only one asymptote	1.114	0.939	<	4.002	0.0	%	100.0	%	34.384	%	± 1.1510958447414048 (n=2)	-4.299	%	± 1.5155853309988914 (n=2)	100.0	%
ASAP-0008348	ASAP-0008348-001	ASAPPNBTAE	SARS-CoV-2 nsp3 macrodomain TR-FRET dose response		0.366	uM		0.335	uM		0.4	uM		N = 20	complete curve, showing multiple points near both asymptotes	1.221	0.997		6.436	0.0	%	100.0	%	99.245	%	± 0.008345750354733193 (n=2)	0.387	%	± 5.400058053375142 (n=2)	100.0	%
ASAP-0008414	ASAP-0008414-001	ASAPPNBTAE	SARS-CoV-2 nsp3 macrodomain TR-FRET dose response		3.428	uM		3.058	uM		3.843	uM		N = 20	complete curve, showing multiple points near both asymptotes	1.197	0.994		5.465	0.0	%	100.0	%	98.258	%	± 0.9054141097512776 (n=2)	-6.713	%	± 6.3171272840262285 (n=2)	100.0	%
ASAP-0008350	ASAP-0008350-001	ASAPPNBTAE	SARS-CoV-2 nsp3 macrodomain TR-FRET dose response	>	99.5	uM	falls outside the dose series							N = 20		0.954	0.76	<	4.002	0.0	%	100.0	%	19.22	%	± 1.567680690219691 (n=2)	-5.219	%	± 4.661535938539242 (n=2)	100.0	%
ASAP-0008378	ASAP-0008378-001	ASAPPNBTAE	SARS-CoV-2 nsp3 macrodomain TR-FRET dose response		20.926	uM		18.804	uM		23.288	uM		N = 20	partial curve, showing multiple points near only one asymptote	1.216	0.991		4.679	0.0	%	100.0	%	87.905	%	± 2.5809030667139545 (n=2)	-3.952	%	± 1.8780116447280726 (n=2)	100.0	%
ASAP-0008353	ASAP-0008353-001	ASAPPNBTAE	SARS-CoV-2 nsp3 macrodomain TR-FRET dose response		11.792	uM		10.323	uM		13.47	uM		N = 20	complete curve, showing multiple points near both asymptotes	1.228	0.99		4.928	0.0	%	100.0	%	90.78	%	± 0.09740305278261654 (n=2)	-5.901	%	± 5.353204919172128 (n=2)	100.0	%
ASAP-0008399	ASAP-0008399-001	ASAPPNBTAE	SARS-CoV-2 nsp3 macrodomain TR-FRET dose response		0.786	uM		0.735	uM		0.84	uM		N = 20	complete curve, showing multiple points near both asymptotes	1.208	0.998		6.105	0.0	%	100.0	%	99.228	%	± 0.34011495223927224 (n=2)	-1.16	%	± 2.417482454829329 (n=2)	100.0	%
ASAP-0008347	ASAP-0008347-001	ASAPPNBTAE	SARS-CoV-2 nsp3 macrodomain TR-FRET dose response	>	99.5	uM	falls outside the dose series							N = 20	partial curve, showing multiple points near only one asymptote	1.105	0.917	<	4.002	0.0	%	100.0	%	28.814	%	± 0.7257269216838724 (n=2)	-4.342	%	± 1.9909837433506135 (n=2)	100.0	%
ASAP-0008346	ASAP-0008346-001	ASAPPNBTAE	SARS-CoV-2 nsp3 macrodomain TR-FRET dose response	>	99.5	uM	falls outside the dose series							N = 20	partial curve, showing multiple points near only one asymptote	1.144	0.82	<	4.002	0.0	%	100.0	%	27.434	%	± 4.644399282815803 (n=2)	-6.921	%	± 3.2171097449859 (n=2)	100.0	%
ASAP-0008345	ASAP-0008345-001	ASAPPNBTAE	SARS-CoV-2 nsp3 macrodomain TR-FRET dose response		1.654	uM		1.431	uM		1.912	uM		N = 20	complete curve, showing multiple points near both asymptotes	1.212	0.991		5.781	0.0	%	100.0	%	97.108	%	± 0.4474552203763933 (n=2)	-7.13	%	± 2.628936312675274 (n=2)	100.0	%
ASAP-0008342	ASAP-0008342-001	ASAPPNBTAE	SARS-CoV-2 nsp3 macrodomain TR-FRET dose response		94.364	uM		81.831	uM		108.815	uM		N = 20	partial curve, showing multiple points near only one asymptote	1.303	0.965		4.025	0.0	%	100.0	%	51.936	%	± 1.2953203372969557 (n=2)	-4.832	%	± 4.492381163621012 (n=2)	100.0	%
ASAP-0008341	ASAP-0008341-001	ASAPPNBTAE	SARS-CoV-2 nsp3 macrodomain TR-FRET dose response		4.966	uM		4.311	uM		5.721	uM		N = 20	complete curve, showing multiple points near both asymptotes	1.116	0.991		5.304	0.0	%	100.0	%	92.163	%	± 1.731934713886771 (n=2)	-3.844	%	± 7.636421591693151 (n=2)	100.0	%
ASAP-0008339	ASAP-0008339-001	ASAPPNBTAE	SARS-CoV-2 nsp3 macrodomain TR-FRET dose response		44.654	uM		33.869	uM		58.873	uM		N = 20	partial curve, showing multiple points near only one asymptote	0.89	0.94		4.35	0.0	%	100.0	%	61.86	%	± 0.9851087426635569 (n=2)	-7.08	%	± 4.54027717944358 (n=2)	100.0	%
ASAP-0008337	ASAP-0008337-001	ASAPPNBTAE	SARS-CoV-2 nsp3 macrodomain TR-FRET dose response	>	99.5	uM	falls outside the dose series							N = 20		1.82	0.752	<	4.002	0.0	%	100.0	%	22.224	%	± 3.004867993953892 (n=2)	-4.628	%	± 7.729713978046803 (n=2)	100.0	%
ASAP-0008336	ASAP-0008336-001	ASAPPNBTAE	SARS-CoV-2 nsp3 macrodomain TR-FRET dose response	>	99.5	uM	falls outside the dose series							N = 20		1.092	0.625	<	4.002	0.0	%	100.0	%	20.218	%	± 2.4731568401319763 (n=2)	-7.53	%	± 4.0813052484178876 (n=2)	100.0	%
ASAP-0008334	ASAP-0008334-001	ASAPPNBTAE	SARS-CoV-2 nsp3 macrodomain TR-FRET dose response		25.967	uM		22.119	uM		30.483	uM		N = 20	partial curve, showing multiple points near only one asymptote	1.308	0.976		4.586	0.0	%	100.0	%	83.695	%	± 3.3582069413819426 (n=2)	-8.048	%	± 3.285390674146641 (n=2)	100.0	%
ASAP-0000132	ASAP-0000132-001	ASAPPNBTAE	SARS-CoV-2 nsp3 macrodomain TR-FRET dose response		0.474	uM		0.427	uM		0.527	uM		N = 20	complete curve, showing multiple points near both asymptotes	1.164	0.996		6.324	0.0	%	100.0	%	99.61	%	± 1.6285110680880703 (n=2)	-2.725	%	± 4.6328067921328815 (n=2)	100.0	%
ASAP-0008338	ASAP-0008338-001	ASAPPNBTAE	SARS-CoV-2 nsp3 macrodomain TR-FRET dose response	>	99.5	uM	falls outside the dose series							N = 20	partial curve, showing multiple points near only one asymptote	1.265	0.86	<	4.002	0.0	%	100.0	%	32.449	%	± 1.848950549742841 (n=2)	-2.933	%	± 1.8730211206895946 (n=2)	100.0	%
ASAP-0008340	ASAP-0008340-001	ASAPPNBTAE	SARS-CoV-2 nsp3 macrodomain TR-FRET dose response		0.61	uM		0.566	uM		0.657	uM		N = 20	complete curve, showing multiple points near both asymptotes	1.236	0.998		6.215	0.0	%	100.0	%	98.949	%	± 0.5458940741080136 (n=2)	-1.74	%	± 1.1715999072203183 (n=2)	100.0	%
ASAP-0008343	ASAP-0008343-001	ASAPPNBTAE	SARS-CoV-2 nsp3 macrodomain TR-FRET dose response		2.637	uM		2.29	uM		3.036	uM		N = 20	complete curve, showing multiple points near both asymptotes	1.279	0.991		5.579	0.0	%	100.0	%	99.462	%	± 0.16634315865406804 (n=2)	-4.648	%	± 0.9595901745893629 (n=2)	100.0	%
ASAP-0008335	ASAP-0008335-001	ASAPPNBTAE	SARS-CoV-2 nsp3 macrodomain TR-FRET dose response		7.384	uM		6.316	uM		8.631	uM		N = 20	complete curve, showing multiple points near both asymptotes	1.195	0.988		5.132	0.0	%	100.0	%	96.356	%	± 2.445720253275749 (n=2)	-2.294	%	± 10.918290475178221 (n=2)	100.0	%
ASAP-0008435	ASAP-0008435-001	ASAPPNBTAE	SARS-CoV-2 nsp3 macrodomain TR-FRET dose response	>	99.5	uM	falls outside the dose series							N = 20		1.533	0.709	<	4.002	0.0	%	100.0	%	24.986	%	± 0.895178831884104 (n=2)	-6.828	%	± 0.333568029378984 (n=2)	100.0	%
ASAP-0008449	ASAP-0008449-001	ASAPPNBTAE	SARS-CoV-2 nsp3 macrodomain TR-FRET dose response		90.037	uM		76.054	uM		106.59	uM		N = 20	partial curve, showing multiple points near only one asymptote	1.279	0.954		4.046	0.0	%	100.0	%	52.656	%	± 7.070164183433402 (n=2)	-4.313	%	± 3.425155861542345 (n=2)	100.0	%
ASAP-0008447	ASAP-0008447-001	ASAPPNBTAE	SARS-CoV-2 nsp3 macrodomain TR-FRET dose response	>	99.5	uM	falls outside the dose series							N = 20	partial curve, showing multiple points near only one asymptote	0.951	0.922	<	4.002	0.0	%	100.0	%	47.453	%	± 3.89039013990718 (n=2)	-8.269	%	± 2.375586885829257 (n=2)	100.0	%
ASAP-0008443	ASAP-0008443-001	ASAPPNBTAE	SARS-CoV-2 nsp3 macrodomain TR-FRET dose response		3.114	uM		2.757	uM		3.517	uM		N = 20	complete curve, showing multiple points near both asymptotes	1.487	0.993		5.507	0.0	%	100.0	%	98.75	%	± 0.3719820158109652 (n=2)	-3.25	%	± 5.551751388955308 (n=2)	100.0	%
ASAP-0008430	ASAP-0008430-001	ASAPPNBTAE	SARS-CoV-2 nsp3 macrodomain TR-FRET dose response	>	99.5	uM	falls outside the dose series							N = 20				<	4.002					3.704	%	± 4.837415496018475 (n=2)	-8.073	%	± 4.343664322776381 (n=2)
ASAP-0008445	ASAP-0008445-001	ASAPPNBTAE	SARS-CoV-2 nsp3 macrodomain TR-FRET dose response		0.808	uM		0.627	uM		1.04	uM		N = 20	complete curve, showing multiple points near both asymptotes	1.769	0.963		6.093	0.0	%	100.0	%	97.01	%	± 1.6446091411705033 (n=2)	-6.423	%	± 6.152862470765929 (n=2)	100.0	%
ASAP-0008465	ASAP-0008465-001	ASAPPNBTAE	SARS-CoV-2 nsp3 macrodomain TR-FRET dose response		50.867	uM		41.273	uM		62.691	uM		N = 20	partial curve, showing multiple points near only one asymptote	1.149	0.946		4.294	0.0	%	100.0	%	63.148	%	± 0.7107590584911075 (n=2)	-5.409	%	± 1.1734289540051455 (n=2)	100.0	%
ASAP-0008437	ASAP-0008437-001	ASAPPNBTAE	SARS-CoV-2 nsp3 macrodomain TR-FRET dose response	>	99.5	uM	falls outside the dose series							N = 20		0.71	0.011	<	4.002	0.0	%	100.0	%	3.452	%	± 2.3710817248982305 (n=2)	-5.11	%	± 2.588335579155154 (n=2)	100.0	%
ASAP-0008450	ASAP-0008450-001	ASAPPNBTAE	SARS-CoV-2 nsp3 macrodomain TR-FRET dose response		0.247	uM		0.222	uM		0.275	uM		N = 20	complete curve, showing multiple points near both asymptotes	1.129	0.995		6.607	0.0	%	100.0	%	98.987	%	± 0.5939671066943274 (n=2)	-4.087	%	± 1.0358284287489608 (n=2)	100.0	%
ASAP-0008458	ASAP-0008458-001	ASAPPNBTAE	SARS-CoV-2 nsp3 macrodomain TR-FRET dose response		1.523	uM		1.324	uM		1.752	uM		N = 20	complete curve, showing multiple points near both asymptotes	1.165	0.991		5.817	0.0	%	100.0	%	100.86	%	± 0.6895089546467029 (n=2)	-2.508	%	± 6.260399311804505 (n=2)	100.0	%
ASAP-0008444	ASAP-0008444-001	ASAPPNBTAE	SARS-CoV-2 nsp3 macrodomain TR-FRET dose response		0.28	uM		0.246	uM		0.318	uM		N = 20	complete curve, showing multiple points near both asymptotes	1.105	0.993		6.553	0.0	%	100.0	%	100.341	%	± 1.9872434634263627 (n=2)	-2.194	%	± 9.264691242632951 (n=2)	100.0	%
ASAP-0008467	ASAP-0008467-001	ASAPPNBTAE	SARS-CoV-2 nsp3 macrodomain TR-FRET dose response	>	99.5	uM	falls outside the dose series							N = 20	partial curve, showing multiple points near only one asymptote	0.581	0.858	<	4.002	0.0	%	100.0	%	34.145	%	± 0.19129409297251732 (n=2)	-5.166	%	± 1.0114279322720638 (n=2)	100.0	%
ASAP-0008446	ASAP-0008446-001	ASAPPNBTAE	SARS-CoV-2 nsp3 macrodomain TR-FRET dose response		2.57	uM		2.191	uM		3.013	uM		N = 20	complete curve, showing multiple points near both asymptotes	1.263	0.989		5.59	0.0	%	100.0	%	100.106	%	± 0.5750583445783999 (n=2)	-5.672	%	± 1.4762092163091036 (n=2)	100.0	%
ASAP-0008463	ASAP-0008463-001	ASAPPNBTAE	SARS-CoV-2 nsp3 macrodomain TR-FRET dose response		17.769	uM		11.621	uM		27.168	uM		N = 20	partial curve, showing multiple points near only one asymptote	0.63	0.923		4.75	0.0	%	100.0	%	64.991	%	± 0.5792501015438994 (n=2)	-7.814	%	± 0.048848871773702354 (n=2)	100.0	%
ASAP-0008431	ASAP-0008431-001	ASAPPNBTAE	SARS-CoV-2 nsp3 macrodomain TR-FRET dose response		0.396	uM		0.368	uM		0.426	uM		N = 20	complete curve, showing multiple points near both asymptotes	1.231	0.998		6.403	0.0	%	100.0	%	102.617	%	± 0.8117604406121902 (n=2)	1.262	%	± 1.1406460183418867 (n=2)	100.0	%
ASAP-0008464	ASAP-0008464-001	ASAPPNBTAE	SARS-CoV-2 nsp3 macrodomain TR-FRET dose response		2.524	uM		1.857	uM		3.43	uM		N = 20	complete curve, showing multiple points near both asymptotes	0.879	0.964		5.598	0.0	%	100.0	%	86.133	%	± 1.381429383377805 (n=2)	-5.027	%	± 1.6195863886221915 (n=2)	100.0	%
ASAP-0008426	ASAP-0008426-001	ASAPPNBTAE	SARS-CoV-2 nsp3 macrodomain TR-FRET dose response	>	99.5	uM	value was manually overridden											<	4.002					11.953	%	± 5.305352904659405 (n=2)	-32.563	%	± 45.96148015948657 (n=2)
ASAP-0008438	ASAP-0008438-001	ASAPPNBTAE	SARS-CoV-2 nsp3 macrodomain TR-FRET dose response		0.453	uM		0.41	uM		0.5	uM		N = 19 (and 1 outlier)	complete curve, showing multiple points near both asymptotes	1.136	0.996		6.344	0.0	%	100.0	%	100.738	%	± 0.36395455845618624 (n=2)	-0.499	%	± 1.6137809131209069 (n=2)	100.0	%
ASAP-0008418	ASAP-0008418-001	ASAPPNBTAE	SARS-CoV-2 nsp3 macrodomain TR-FRET dose response		0.074	uM		0.068	uM		0.081	uM		N = 18 (and 2 outliers)	complete curve, showing multiple points near both asymptotes	1.243	0.996		7.131	0.0	%	100.0	%	98.45	%	± 1.4225431283380001 (n=2)	2.411	%	± 0.25513763333463746 (n=2)	100.0	%
ASAP-0008416	ASAP-0008416-001	ASAPPNBTAE	SARS-CoV-2 nsp3 macrodomain TR-FRET dose response	>	99.5	uM	falls outside the dose series							N = 20		8.076	0.075	<	4.002	0.0	%	100.0	%	24.396	%	± 2.2543843506295085 (n=2)	-42.066	%	± 37.22113553583263 (n=2)	100.0	%
ASAP-0008413	ASAP-0008413-001	ASAPPNBTAE	SARS-CoV-2 nsp3 macrodomain TR-FRET dose response		1.966	uM		1.225	uM		3.158	uM		N = 20	complete curve, showing multiple points near both asymptotes	1.715	0.88		5.706	0.0	%	100.0	%	99.141	%	± 0.14406264865726903 (n=2)	-25.911	%	± 35.80208069141163 (n=2)	100.0	%
ASAP-0008406	ASAP-0008406-001	ASAPPNBTAE	SARS-CoV-2 nsp3 macrodomain TR-FRET dose response		0.692	uM		0.402	uM		1.19	uM		N = 20	complete curve, showing multiple points near both asymptotes	1.221	0.903		6.16	0.0	%	100.0	%	101.855	%	± 2.0270408780138656 (n=2)	-32.302	%	± 46.957819851898165 (n=2)	100.0	%
ASAP-0008403	ASAP-0008403-001	ASAPPNBTAE	SARS-CoV-2 nsp3 macrodomain TR-FRET dose response		83.634	uM		61.276	uM		114.15	uM		N = 20	partial curve, showing multiple points near only one asymptote	1.252	0.862		4.078	0.0	%	100.0	%	55.563	%	± 0.667770621709148 (n=2)	-11.657	%	± 11.919848964228187 (n=2)	100.0	%
ASAP-0008397	ASAP-0008397-001	ASAPPNBTAE	SARS-CoV-2 nsp3 macrodomain TR-FRET dose response		7.709	uM		6.653	uM		8.934	uM		N = 20	complete curve, showing multiple points near both asymptotes	1.528	0.988		5.113	0.0	%	100.0	%	98.802	%	± 0.8901576249399101 (n=2)	-1.423	%	± 0.9208723093796182 (n=2)	100.0	%
ASAP-0008391	ASAP-0008391-001	ASAPPNBTAE	SARS-CoV-2 nsp3 macrodomain TR-FRET dose response		3.816	uM		2.531	uM		5.756	uM		N = 20	complete curve, showing multiple points near both asymptotes	1.231	0.936		5.418	0.0	%	100.0	%	97.332	%	± 1.3100076710660322 (n=2)	-25.226	%	± 30.30804692482793 (n=2)	100.0	%
ASAP-0008389	ASAP-0008389-001	ASAPPNBTAE	SARS-CoV-2 nsp3 macrodomain TR-FRET dose response		72.01	uM		37.489	uM		138.32	uM		N = 20	partial curve, showing multiple points near only one asymptote	1.096	0.659		4.143	0.0	%	100.0	%	57.024	%	± 4.770656405263765 (n=2)	-28.464	%	± 45.87364666983054 (n=2)	100.0	%
ASAP-0008414	ASAP-0008414-001	ASAPPNBTAE	SARS-CoV-2 nsp3 macrodomain TR-FRET dose response		3.072	uM		1.749	uM		5.397	uM		N = 20	complete curve, showing multiple points near both asymptotes	1.317	0.887		5.513	0.0	%	100.0	%	99.223	%	± 2.3342583605290503 (n=2)	-31.634	%	± 51.315105741085326 (n=2)	100.0	%
ASAP-0008390	ASAP-0008390-001	ASAPPNBTAE	SARS-CoV-2 nsp3 macrodomain TR-FRET dose response		33.797	uM		20.661	uM		55.284	uM		N = 20	partial curve, showing multiple points near only one asymptote	1.201	0.806		4.471	0.0	%	100.0	%	76.458	%	± 1.1996193428446031 (n=2)	-28.664	%	± 41.46203943561847 (n=2)	100.0	%
ASAP-0008423	ASAP-0008423-001	ASAPPNBTAE	SARS-CoV-2 nsp3 macrodomain TR-FRET dose response		91.831	uM		42.743	uM		197.293	uM		N = 20	partial curve, showing multiple points near only one asymptote	1.328	0.51		4.037	0.0	%	100.0	%	51.693	%	± 1.9852770600622385 (n=2)	-37.336	%	± 51.709106029201656 (n=2)	100.0	%
ASAP-0008399	ASAP-0008399-001	ASAPPNBTAE	SARS-CoV-2 nsp3 macrodomain TR-FRET dose response		0.865	uM		0.669	uM		1.12	uM		N = 20	complete curve, showing multiple points near both asymptotes	1.859	0.962		6.063	0.0	%	100.0	%	101.594	%	± 1.9872380686297533 (n=2)	-3.186	%	± 2.3638200757808945 (n=2)	100.0	%
ASAP-0008407	ASAP-0008407-001	ASAPPNBTAE	SARS-CoV-2 nsp3 macrodomain TR-FRET dose response		6.501	uM		4.661	uM		9.069	uM		N = 20	complete curve, showing multiple points near both asymptotes	1.532	0.94		5.187	0.0	%	100.0	%	90.669	%	± 3.2416631502291944 (n=2)	-1.028	%	± 2.01781057067601 (n=2)	100.0	%
ASAP-0008380	ASAP-0008380-001	ASAPPNBTAE	SARS-CoV-2 nsp3 macrodomain TR-FRET dose response	>	99.5	uM	falls outside the dose series							N = 20	partial curve, showing multiple points near only one asymptote	1.514	0.68	<	4.002	0.0	%	100.0	%	40.749	%	± 2.3524496146959284 (n=2)	-15.561	%	± 26.38158144281894 (n=2)	100.0	%
ASAP-0008379	ASAP-0008379-001	ASAPPNBTAE	SARS-CoV-2 nsp3 macrodomain TR-FRET dose response	>	99.5	uM	falls outside the dose series							N = 20		0.955	0.112	<	4.002	0.0	%	100.0	%	12.017	%	± 21.210212020876515 (n=2)	-23.345	%	± 27.418294281037056 (n=2)	100.0	%
ASAP-0008378	ASAP-0008378-001	ASAPPNBTAE	SARS-CoV-2 nsp3 macrodomain TR-FRET dose response		20.592	uM		17.041	uM		24.883	uM		N = 20	partial curve, showing multiple points near only one asymptote	1.164	0.973		4.686	0.0	%	100.0	%	86.058	%	± 2.6267696274870262 (n=2)	-10.479	%	± 12.708414139643496 (n=2)	100.0	%
ASAP-0000132	ASAP-0000132-001	ASAPPNBTAE	SARS-CoV-2 nsp3 macrodomain TR-FRET dose response		0.54	uM		0.481	uM		0.606	uM		N = 20	complete curve, showing multiple points near both asymptotes	1.256	0.994		6.268	0.0	%	100.0	%	99.794	%	± 0.18357413902447386 (n=2)	-0.567	%	± 0.7837643991230069 (n=2)	100.0	%
ASAP-0008377	ASAP-0008377-001	ASAPPNBTAE	SARS-CoV-2 nsp3 macrodomain TR-FRET dose response	>	99.5	uM	falls outside the dose series							N = 20	partial curve, showing multiple points near only one asymptote	0.953	0.64	<	4.002	0.0	%	100.0	%	35.236	%	± 4.617990404713665 (n=2)	-16.371	%	± 26.283015305604817 (n=2)	100.0	%
ASAP-0008469	ASAP-0008469-001	ASAPPNBTAE	SARS-CoV-2 nsp3 macrodomain TR-FRET dose response		0.485	uM		0.423	uM		0.557	uM		N = 20	complete curve, showing multiple points near both asymptotes	1.072	0.992		6.314	0.0	%	100.0	%	98.168	%	± 0.4293502829552656 (n=2)	-1.252	%	± 2.8425716914001433 (n=2)	100.0	%
ASAP-0008471	ASAP-0008471-001	ASAPPNBTAE	SARS-CoV-2 nsp3 macrodomain TR-FRET dose response		3.453	uM		2.41	uM		4.946	uM		N = 20	complete curve, showing multiple points near both asymptotes	0.969	0.941		5.462	0.0	%	100.0	%	92.191	%	± 3.8253531693826255 (n=2)	3.192	%	± 0.42178846398283504 (n=2)	100.0	%
ASAP-0008476	ASAP-0008476-001	ASAPPNBTAE	SARS-CoV-2 nsp3 macrodomain TR-FRET dose response		1.844	uM		1.545	uM		2.201	uM		N = 18 (and 2 outliers)	complete curve, showing multiple points near both asymptotes	1.167	0.983		5.734	0.0	%	100.0	%	89.236	%	± 0.41900306305844703 (n=2)	-1.194	%	± 5.418080720147977 (n=2)	100.0	%
ASAP-0008478	ASAP-0008478-001	ASAPPNBTAE	SARS-CoV-2 nsp3 macrodomain TR-FRET dose response		1.072	uM		0.902	uM		1.276	uM		N = 20	complete curve, showing multiple points near both asymptotes	1.4	0.984		5.97	0.0	%	100.0	%	99.428	%	± 1.6006361540073293 (n=2)	-3.666	%	± 2.971423036667648 (n=2)	100.0	%
ASAP-0008482	ASAP-0008482-001	ASAPPNBTAE	SARS-CoV-2 nsp3 macrodomain TR-FRET dose response		0.274	uM		0.219	uM		0.345	uM		N = 20	complete curve, showing multiple points near both asymptotes	1.293	0.974		6.561	0.0	%	100.0	%	98.202	%	± 3.0004348198401223 (n=2)	1.895	%	± 2.304170526167245 (n=2)	100.0	%
ASAP-0008485	ASAP-0008485-001	ASAPPNBTAE	SARS-CoV-2 nsp3 macrodomain TR-FRET dose response		0.253	uM		0.219	uM		0.292	uM		N = 20	complete curve, showing multiple points near both asymptotes	1.18	0.99		6.597	0.0	%	100.0	%	98.606	%	± 0.36781183803190326 (n=2)	2.438	%	± 3.1218205779270596 (n=2)	100.0	%
ASAP-0008487	ASAP-0008487-001	ASAPPNBTAE	SARS-CoV-2 nsp3 macrodomain TR-FRET dose response		21.897	uM		15.448	uM		31.039	uM		N = 20	partial curve, showing multiple points near only one asymptote	0.812	0.92		4.66	0.0	%	100.0	%	66.742	%	± 7.202932825388904 (n=2)	-0.445	%	± 2.139764394523889 (n=2)	100.0	%
ASAP-0008491	ASAP-0008491-001	ASAPPNBTAE	SARS-CoV-2 nsp3 macrodomain TR-FRET dose response		1.186	uM		1.069	uM		1.316	uM		N = 20	complete curve, showing multiple points near both asymptotes	1.119	0.995		5.926	0.0	%	100.0	%	100.297	%	± 3.000348503094372 (n=2)	-0.467	%	± 3.6348885263888024 (n=2)	100.0	%
ASAP-0008494	ASAP-0008494-001	ASAPPNBTAE	SARS-CoV-2 nsp3 macrodomain TR-FRET dose response		2.676	uM		2.241	uM		3.196	uM		N = 20	complete curve, showing multiple points near both asymptotes	1.246	0.985		5.572	0.0	%	100.0	%	96.62	%	± 0.36489864786283027 (n=2)	-1.209	%	± 1.8436284933256202 (n=2)	100.0	%
ASAP-0008498	ASAP-0008498-001	ASAPPNBTAE	SARS-CoV-2 nsp3 macrodomain TR-FRET dose response	>	99.5	uM	falls outside the dose series							N = 20	partial curve, showing multiple points near only one asymptote	1.258	0.88	<	4.002	0.0	%	100.0	%	46.433	%	± 9.84920464261889 (n=2)	-1.379	%	± 1.7902515906872183 (n=2)	100.0	%
ASAP-0008480	ASAP-0008480-001	ASAPPNBTAE	SARS-CoV-2 nsp3 macrodomain TR-FRET dose response		44.431	uM		38.748	uM		50.949	uM		N = 20	partial curve, showing multiple points near only one asymptote	0.963	0.981		4.352	0.0	%	100.0	%	68.905	%	± 1.432636792794177 (n=2)	-1.248	%	± 2.4912205579352604 (n=2)	100.0	%
ASAP-0008496	ASAP-0008496-001	ASAPPNBTAE	SARS-CoV-2 nsp3 macrodomain TR-FRET dose response	>	99.5	uM	falls outside the dose series							N = 20	partial curve, showing multiple points near only one asymptote	0.68	0.932	<	4.002	0.0	%	100.0	%	44.876	%	± 1.3923997022830086 (n=2)	-1.988	%	± 0.26766165366334665 (n=2)	100.0	%
ASAP-0008474	ASAP-0008474-001	ASAPPNBTAE	SARS-CoV-2 nsp3 macrodomain TR-FRET dose response		19.314	uM		16.127	uM		23.132	uM		N = 20	partial curve, showing multiple points near only one asymptote	1.024	0.979		4.714	0.0	%	100.0	%	84.535	%	± 0.23666433245752452 (n=2)	-6.849	%	± 6.354922217547282 (n=2)	100.0	%
ASAP-0008490	ASAP-0008490-001	ASAPPNBTAE	SARS-CoV-2 nsp3 macrodomain TR-FRET dose response		0.479	uM		0.422	uM		0.544	uM		N = 20	complete curve, showing multiple points near both asymptotes	1.256	0.993		6.32	0.0	%	100.0	%	98.033	%	± 1.330016971690276 (n=2)	-1.825	%	± 8.098788367072698 (n=2)	100.0	%
ASAP-0008484	ASAP-0008484-001	ASAPPNBTAE	SARS-CoV-2 nsp3 macrodomain TR-FRET dose response		0.309	uM		0.215	uM		0.442	uM		N = 20	complete curve, showing multiple points near both asymptotes	1.151	0.937		6.511	0.0	%	100.0	%	95.928	%	± 0.31922090497108757 (n=2)	-2.873	%	± 1.3219199720354542 (n=2)	100.0	%
ASAP-0008465	ASAP-0008465-001	ASAPPNBTAE	SARS-CoV-2 nsp3 macrodomain TR-FRET dose response		55.872	uM		45.221	uM		69.032	uM		N = 20	partial curve, showing multiple points near only one asymptote	0.898	0.96		4.253	0.0	%	100.0	%	59.696	%	± 0.17793927396596138 (n=2)	-7.942	%	± 0.17588823973002723 (n=2)	100.0	%
ASAP-0008464	ASAP-0008464-001	ASAPPNBTAE	SARS-CoV-2 nsp3 macrodomain TR-FRET dose response		2.511	uM		1.76	uM		3.582	uM		N = 20	complete curve, showing multiple points near both asymptotes	0.81	0.949		5.6	0.0	%	100.0	%	83.915	%	± 0.20227789886924438 (n=2)	0.7	%	± 5.485632508829479 (n=2)	100.0	%
ASAP-0008463	ASAP-0008463-001	ASAPPNBTAE	SARS-CoV-2 nsp3 macrodomain TR-FRET dose response		22.124	uM		16.635	uM		29.423	uM		N = 20	partial curve, showing multiple points near only one asymptote	0.57	0.963		4.655	0.0	%	100.0	%	64.85	%	± 1.4563846874687314 (n=2)	0.05	%	± 0.2170367716453119 (n=2)	100.0	%
ASAP-0008450	ASAP-0008450-001	ASAPPNBTAE	SARS-CoV-2 nsp3 macrodomain TR-FRET dose response		0.258	uM		0.234	uM		0.285	uM		N = 20	complete curve, showing multiple points near both asymptotes	1.163	0.996		6.588	0.0	%	100.0	%	98.801	%	± 0.5342628926181592 (n=2)	3.233	%	± 2.3179255295004118 (n=2)	100.0	%
ASAP-0008449	ASAP-0008449-001	ASAPPNBTAE	SARS-CoV-2 nsp3 macrodomain TR-FRET dose response		93.525	uM		77.517	uM		112.839	uM		N = 20	partial curve, showing multiple points near only one asymptote	1.191	0.948		4.029	0.0	%	100.0	%	51.086	%	± 2.0971004041817665 (n=2)	-5.907	%	± 2.588488825096339 (n=2)	100.0	%
ASAP-0008445	ASAP-0008445-001	ASAPPNBTAE	SARS-CoV-2 nsp3 macrodomain TR-FRET dose response		0.532	uM		0.486	uM		0.583	uM		N = 20	complete curve, showing multiple points near both asymptotes	1.123	0.997		6.274	0.0	%	100.0	%	98.654	%	± 0.16128283943445607 (n=2)	-1.724	%	± 3.7742426134241316 (n=2)	100.0	%
ASAP-0008443	ASAP-0008443-001	ASAPPNBTAE	SARS-CoV-2 nsp3 macrodomain TR-FRET dose response		3.488	uM		3.172	uM		3.836	uM		N = 20	complete curve, showing multiple points near both asymptotes	1.18	0.996		5.457	0.0	%	100.0	%	99.713	%	± 1.7190843083631935 (n=2)	-1.073	%	± 1.3134382664841369 (n=2)	100.0	%
ASAP-0008438	ASAP-0008438-001	ASAPPNBTAE	SARS-CoV-2 nsp3 macrodomain TR-FRET dose response		0.466	uM		0.403	uM		0.539	uM		N = 20	complete curve, showing multiple points near both asymptotes	1.046	0.992		6.331	0.0	%	100.0	%	99.908	%	± 0.4640388251536718 (n=2)	0.555	%	± 8.022869754612207 (n=2)	100.0	%
ASAP-0000132	ASAP-0000132-001	ASAPPNBTAE	SARS-CoV-2 nsp3 macrodomain TR-FRET dose response		0.498	uM		0.448	uM		0.554	uM		N = 20	complete curve, showing multiple points near both asymptotes	1.265	0.995		6.303	0.0	%	100.0	%	100.14	%	± 1.5046789067160304 (n=2)	1.104	%	± 0.5294831871159328 (n=2)	100.0	%
ASAP-0008458	ASAP-0008458-001	ASAPPNBTAE	SARS-CoV-2 nsp3 macrodomain TR-FRET dose response		1.637	uM		1.441	uM		1.86	uM		N = 20	complete curve, showing multiple points near both asymptotes	1.181	0.993		5.786	0.0	%	100.0	%	98.911	%	± 2.950791901440475 (n=2)	-0.764	%	± 8.57855201281839 (n=2)	100.0	%
ASAP-0008446	ASAP-0008446-001	ASAPPNBTAE	SARS-CoV-2 nsp3 macrodomain TR-FRET dose response		2.598	uM		2.357	uM		2.864	uM		N = 20	complete curve, showing multiple points near both asymptotes	1.171	0.996		5.585	0.0	%	100.0	%	96.758	%	± 1.797654126182414 (n=2)	-0.927	%	± 1.5758077932610617 (n=2)	100.0	%
ASAP-0008444	ASAP-0008444-001	ASAPPNBTAE	SARS-CoV-2 nsp3 macrodomain TR-FRET dose response		0.305	uM		0.278	uM		0.336	uM		N = 20	complete curve, showing multiple points near both asymptotes	1.332	0.996		6.515	0.0	%	100.0	%	100.074	%	± 0.3180340497170208 (n=2)	-1.072	%	± 2.5634457156201966 (n=2)	100.0	%
ASAP-0008431	ASAP-0008431-001	ASAPPNBTAE	SARS-CoV-2 nsp3 macrodomain TR-FRET dose response		0.378	uM		0.356	uM		0.4	uM		N = 20	complete curve, showing multiple points near both asymptotes	1.241	0.998		6.423	0.0	%	100.0	%	100.339	%	± 0.9295234557986614 (n=2)	2.369	%	± 3.032845851712121 (n=2)	100.0	%
ASAP-0008500	ASAP-0008500-001	ASAPPNBTAE	SARS-CoV-2 nsp3 macrodomain TR-FRET dose response		0.857	uM		0.722	uM		1.017	uM		N = 20	complete curve, showing multiple points near both asymptotes	1.169	0.987		6.067	0.0	%	100.0	%	96.911	%	± 0.8943601714986285 (n=2)	0.002	%	± 3.4130703370255433 (n=2)	100.0	%
ASAP-0008503	ASAP-0008503-001	ASAPPNBTAE	SARS-CoV-2 nsp3 macrodomain TR-FRET dose response		0.394	uM		0.317	uM		0.491	uM		N = 20	complete curve, showing multiple points near both asymptotes	1.146	0.978		6.404	0.0	%	100.0	%	95.971	%	± 0.6185997480128224 (n=2)	-0.936	%	± 5.052059280240816 (n=2)	100.0	%
ASAP-0008506	ASAP-0008506-001	ASAPPNBTAE	SARS-CoV-2 nsp3 macrodomain TR-FRET dose response		19.155	uM		10.095	uM		36.346	uM		N = 20	partial curve, showing multiple points near only one asymptote	0.605	0.839		4.718	0.0	%	100.0	%	64.767	%	± 1.0262197902254473 (n=2)	-7.923	%	± 2.1402368606956963 (n=2)	100.0	%
ASAP-0008507	ASAP-0008507-001	ASAPPNBTAE	SARS-CoV-2 nsp3 macrodomain TR-FRET dose response	>	99.5	uM	falls outside the dose series							N = 20	partial curve, showing multiple points near only one asymptote	0.554	0.809	<	4.002	0.0	%	100.0	%	35.106	%	± 2.3384878810708156 (n=2)	-7.152	%	± 4.582697139532824 (n=2)	100.0	%
ASAP-0008509	ASAP-0008509-001	ASAPPNBTAE	SARS-CoV-2 nsp3 macrodomain TR-FRET dose response		16.73	uM		14.232	uM		19.668	uM		N = 20	partial curve, showing multiple points near only one asymptote	1.055	0.983		4.776	0.0	%	100.0	%	82.951	%	± 4.158881074961827 (n=2)	-6.254	%	± 1.7679294712142268 (n=2)	100.0	%
ASAP-0008511	ASAP-0008511-001	ASAPPNBTAE	SARS-CoV-2 nsp3 macrodomain TR-FRET dose response		0.421	uM		0.357	uM		0.495	uM		N = 20	complete curve, showing multiple points near both asymptotes	1.265	0.987		6.376	0.0	%	100.0	%	97.849	%	± 1.9124122396574523 (n=2)	0.257	%	± 6.665095205667444 (n=2)	100.0	%
ASAP-0008512	ASAP-0008512-001	ASAPPNBTAE	SARS-CoV-2 nsp3 macrodomain TR-FRET dose response		2.985	uM		2.439	uM		3.653	uM		N = 20	complete curve, showing multiple points near both asymptotes	1.011	0.983		5.525	0.0	%	100.0	%	90.988	%	± 1.578204589705467 (n=2)	-6.58	%	± 2.6308369669557212 (n=2)	100.0	%
ASAP-0008514	ASAP-0008514-001	ASAPPNBTAE	SARS-CoV-2 nsp3 macrodomain TR-FRET dose response		2.093	uM		1.393	uM		3.144	uM		N = 20	complete curve, showing multiple points near both asymptotes	0.698	0.943		5.679	0.0	%	100.0	%	79.764	%	± 1.329029723910757 (n=2)	-8.471	%	± 5.529640562170615 (n=2)	100.0	%
ASAP-0008515	ASAP-0008515-001	ASAPPNBTAE	SARS-CoV-2 nsp3 macrodomain TR-FRET dose response		16.109	uM		10.363	uM		25.039	uM		N = 20	partial curve, showing multiple points near only one asymptote	0.667	0.907		4.793	0.0	%	100.0	%	74.529	%	± 2.257938172895947 (n=2)	-4.84	%	± 1.6087076126719535 (n=2)	100.0	%
ASAP-0008517	ASAP-0008517-001	ASAPPNBTAE	SARS-CoV-2 nsp3 macrodomain TR-FRET dose response		5.769	uM		4.685	uM		7.105	uM		N = 20	complete curve, showing multiple points near both asymptotes	0.989	0.983		5.239	0.0	%	100.0	%	95.454	%	± 1.9107938006746341 (n=2)	-6.557	%	± 1.444014756018178 (n=2)	100.0	%
ASAP-0008508	ASAP-0008508-001	ASAPPNBTAE	SARS-CoV-2 nsp3 macrodomain TR-FRET dose response		0.903	uM		0.777	uM		1.05	uM		N = 20	complete curve, showing multiple points near both asymptotes	1.157	0.99		6.044	0.0	%	100.0	%	96.103	%	± 3.062075765899063 (n=2)	-2.206	%	± 1.80938856745112 (n=2)	100.0	%
ASAP-0008516	ASAP-0008516-001	ASAPPNBTAE	SARS-CoV-2 nsp3 macrodomain TR-FRET dose response	>	99.5	uM	falls outside the dose series							N = 20	partial curve, showing multiple points near only one asymptote	0.607	0.816	<	4.002	0.0	%	100.0	%	46.333	%	± 2.377950818268536 (n=2)	-13.754	%	± 22.151389838931713 (n=2)	100.0	%
ASAP-0008504	ASAP-0008504-001	ASAPPNBTAE	SARS-CoV-2 nsp3 macrodomain TR-FRET dose response		5.81	uM		3.203	uM		10.54	uM		N = 19 (and 1 outlier)	partial curve, showing multiple points near only one asymptote	0.531	0.892		5.236	0.0	%	100.0	%	70.164	%	± 0.32670888266492704 (n=2)	-7.281	%	± 3.304694942288995 (n=2)	100.0	%
ASAP-0008513	ASAP-0008513-001	ASAPPNBTAE	SARS-CoV-2 nsp3 macrodomain TR-FRET dose response		1.858	uM		1.484	uM		2.327	uM		N = 20	complete curve, showing multiple points near both asymptotes	1.161	0.981		5.731	0.0	%	100.0	%	99.709	%	± 1.1916242542694806 (n=2)	-12.576	%	± 11.643295505640799 (n=2)	100.0	%
ASAP-0008510	ASAP-0008510-001	ASAPPNBTAE	SARS-CoV-2 nsp3 macrodomain TR-FRET dose response		0.626	uM		0.517	uM		0.758	uM		N = 20	complete curve, showing multiple points near both asymptotes	1.275	0.983		6.203	0.0	%	100.0	%	99.612	%	± 1.6438215008655317 (n=2)	3.169	%	± 3.4106668286955126 (n=2)	100.0	%
ASAP-0008518	ASAP-0008518-001	ASAPPNBTAE	SARS-CoV-2 nsp3 macrodomain TR-FRET dose response	>	99.5	uM	falls outside the dose series							N = 20		0.787	0.255	<	4.002	0.0	%	100.0	%	15.865	%	± 1.9039639881671409 (n=2)	-28.259	%	± 7.09278861171405 (n=2)	100.0	%
ASAP-0008519	ASAP-0008519-001	ASAPPNBTAE	SARS-CoV-2 nsp3 macrodomain TR-FRET dose response		1.066	uM		0.884	uM		1.286	uM		N = 20	complete curve, showing multiple points near both asymptotes	1.178	0.984		5.972	0.0	%	100.0	%	97.555	%	± 2.571062957698419 (n=2)	-3.521	%	± 1.4876261232211285 (n=2)	100.0	%
ASAP-0008520	ASAP-0008520-001	ASAPPNBTAE	SARS-CoV-2 nsp3 macrodomain TR-FRET dose response		0.804	uM		0.687	uM		0.94	uM		N = 20	complete curve, showing multiple points near both asymptotes	1.286	0.99		6.095	0.0	%	100.0	%	101.217	%	± 1.2432254838383383 (n=2)	-7.462	%	± 4.245697513748083 (n=2)	100.0	%
ASAP-0008522	ASAP-0008522-001	ASAPPNBTAE	SARS-CoV-2 nsp3 macrodomain TR-FRET dose response		2.562	uM		2.174	uM		3.019	uM		N = 20	complete curve, showing multiple points near both asymptotes	1.262	0.988		5.591	0.0	%	100.0	%	96.634	%	± 1.2312867989417484 (n=2)	-4.963	%	± 3.939747808436106 (n=2)	100.0	%
ASAP-0008523	ASAP-0008523-001	ASAPPNBTAE	SARS-CoV-2 nsp3 macrodomain TR-FRET dose response		1.079	uM		0.884	uM		1.318	uM		N = 20	complete curve, showing multiple points near both asymptotes	1.016	0.983		5.967	0.0	%	100.0	%	97.849	%	± 0.8698354261123213 (n=2)	0.827	%	± 1.2101236545825338 (n=2)	100.0	%
ASAP-0008525	ASAP-0008525-001	ASAPPNBTAE	SARS-CoV-2 nsp3 macrodomain TR-FRET dose response		2.151	uM		1.687	uM		2.744	uM		N = 20	complete curve, showing multiple points near both asymptotes	1.043	0.974		5.667	0.0	%	100.0	%	86.654	%	± 0.3843361000464784 (n=2)	-2.953	%	± 2.211228675152658 (n=2)	100.0	%
ASAP-0008527	ASAP-0008527-001	ASAPPNBTAE	SARS-CoV-2 nsp3 macrodomain TR-FRET dose response		0.972	uM		0.844	uM		1.12	uM		N = 20	complete curve, showing multiple points near both asymptotes	1.182	0.992		6.012	0.0	%	100.0	%	97.446	%	± 3.091450433437216 (n=2)	-6.006	%	± 2.602732436844293 (n=2)	100.0	%
ASAP-0008528	ASAP-0008528-001	ASAPPNBTAE	SARS-CoV-2 nsp3 macrodomain TR-FRET dose response		0.423	uM		0.368	uM		0.485	uM		N = 20	complete curve, showing multiple points near both asymptotes	1.251	0.992		6.374	0.0	%	100.0	%	100.015	%	± 0.5213639339250971 (n=2)	-5.679	%	± 3.4566785010680072 (n=2)	100.0	%
ASAP-0008530	ASAP-0008530-001	ASAPPNBTAE	SARS-CoV-2 nsp3 macrodomain TR-FRET dose response		5.136	uM		3.635	uM		7.257	uM		N = 20	complete curve, showing multiple points near both asymptotes	1.142	0.944		5.289	0.0	%	100.0	%	87.244	%	± 0.41172008763576456 (n=2)	-7.105	%	± 6.165683036320761 (n=2)	100.0	%
ASAP-0008531	ASAP-0008531-001	ASAPPNBTAE	SARS-CoV-2 nsp3 macrodomain TR-FRET dose response		2.272	uM		1.609	uM		3.208	uM		N = 20	complete curve, showing multiple points near both asymptotes	0.962	0.951		5.644	0.0	%	100.0	%	97.62	%	± 1.2532652003284215 (n=2)	-5.176	%	± 7.499000917576274 (n=2)	100.0	%
ASAP-0008533	ASAP-0008533-001	ASAPPNBTAE	SARS-CoV-2 nsp3 macrodomain TR-FRET dose response		0.905	uM		0.79	uM		1.036	uM		N = 20	complete curve, showing multiple points near both asymptotes	1.254	0.992		6.044	0.0	%	100.0	%	100.8	%	± 0.9344758790860854 (n=2)	-3.236	%	± 1.2977714294189553 (n=2)	100.0	%
ASAP-0008524	ASAP-0008524-001	ASAPPNBTAE	SARS-CoV-2 nsp3 macrodomain TR-FRET dose response		4.224	uM		3.403	uM		5.244	uM		N = 20	complete curve, showing multiple points near both asymptotes	1.189	0.979		5.374	0.0	%	100.0	%	95.085	%	± 1.9784877085293155 (n=2)	-2.316	%	± 1.727717584518468 (n=2)	100.0	%
ASAP-0008532	ASAP-0008532-001	ASAPPNBTAE	SARS-CoV-2 nsp3 macrodomain TR-FRET dose response		2.01	uM		1.754	uM		2.305	uM		N = 20	complete curve, showing multiple points near both asymptotes	1.08	0.993		5.697	0.0	%	100.0	%	98.589	%	± 1.7151515016349448 (n=2)	-4.331	%	± 6.083670677086061 (n=2)	100.0	%
ASAP-0008521	ASAP-0008521-001	ASAPPNBTAE	SARS-CoV-2 nsp3 macrodomain TR-FRET dose response		27.578	uM		19.73	uM		38.548	uM		N = 20	partial curve, showing multiple points near only one asymptote	0.884	0.924		4.559	0.0	%	100.0	%	65.163	%	± 2.9758561264877215 (n=2)	-9.561	%	± 7.827688710682621 (n=2)	100.0	%
ASAP-0008529	ASAP-0008529-001	ASAPPNBTAE	SARS-CoV-2 nsp3 macrodomain TR-FRET dose response		1.318	uM		1.029	uM		1.687	uM		N = 20	complete curve, showing multiple points near both asymptotes	1.058	0.974		5.88	0.0	%	100.0	%	97.781	%	± 0.8075848680365189 (n=2)	-2.163	%	± 4.081967248967448 (n=2)	100.0	%
ASAP-0008526	ASAP-0008526-001	ASAPPNBTAE	SARS-CoV-2 nsp3 macrodomain TR-FRET dose response		1.507	uM		1.075	uM		2.112	uM		N = 20	complete curve, showing multiple points near both asymptotes	0.984	0.949		5.822	0.0	%	100.0	%	88.133	%	± 0.8487255869797609 (n=2)	-2.605	%	± 2.4915776681826936 (n=2)	100.0	%
ASAP-0008534	ASAP-0008534-001	ASAPPNBTAE	SARS-CoV-2 nsp3 macrodomain TR-FRET dose response		0.871	uM		0.767	uM		0.989	uM		N = 20	complete curve, showing multiple points near both asymptotes	1.23	0.993		6.06	0.0	%	100.0	%	98.777	%	± 3.161248311969561 (n=2)	-1.566	%	± 3.4783123519681034 (n=2)	100.0	%
ASAP-0008535	ASAP-0008535-001	ASAPPNBTAE	SARS-CoV-2 nsp3 macrodomain TR-FRET dose response		2.506	uM		2.284	uM		2.75	uM		N = 20	complete curve, showing multiple points near both asymptotes	1.182	0.996		5.601	0.0	%	100.0	%	97.146	%	± 0.27610569046880723 (n=2)	-0.506	%	± 0.3469941397797961 (n=2)	100.0	%
ASAP-0008536	ASAP-0008536-001	ASAPPNBTAE	SARS-CoV-2 nsp3 macrodomain TR-FRET dose response		16.591	uM		11.315	uM		24.328	uM		N = 20	partial curve, showing multiple points near only one asymptote	0.829	0.924		4.78	0.0	%	100.0	%	73.449	%	± 0.1916825183283937 (n=2)	-9.766	%	± 4.271862277303646 (n=2)	100.0	%
ASAP-0008538	ASAP-0008538-001	ASAPPNBTAE	SARS-CoV-2 nsp3 macrodomain TR-FRET dose response		3.841	uM		2.553	uM		5.779	uM		N = 20	complete curve, showing multiple points near both asymptotes	1.011	0.925		5.416	0.0	%	100.0	%	93.956	%	± 1.644619930763722 (n=2)	-2.498	%	± 1.1419063144794837 (n=2)	100.0	%
ASAP-0008539	ASAP-0008539-001	ASAPPNBTAE	SARS-CoV-2 nsp3 macrodomain TR-FRET dose response		5.595	uM		4.839	uM		6.47	uM		N = 18 (and 2 outliers)	partial curve, showing multiple points near only one asymptote	1.13	0.988		5.252	0.0	%	100.0	%	89.36	%	± 0.3273130998851792 (n=2)	-2.318	%	± 1.0547529537862315 (n=2)	100.0	%
ASAP-0008541	ASAP-0008541-001	ASAPPNBTAE	SARS-CoV-2 nsp3 macrodomain TR-FRET dose response		20.454	uM		14.391	uM		29.072	uM		N = 20	partial curve, showing multiple points near only one asymptote	0.751	0.932		4.689	0.0	%	100.0	%	66.887	%	± 0.4350256089883485 (n=2)	-6.298	%	± 5.741992232183539 (n=2)	100.0	%
ASAP-0008543	ASAP-0008543-001	ASAPPNBTAE	SARS-CoV-2 nsp3 macrodomain TR-FRET dose response		1.136	uM		0.832	uM		1.55	uM		N = 20	complete curve, showing multiple points near both asymptotes	1.12	0.956		5.945	0.0	%	100.0	%	95.432	%	± 0.07248448724382364 (n=2)	-5.387	%	± 2.353638830173512 (n=2)	100.0	%
ASAP-0008544	ASAP-0008544-001	ASAPPNBTAE	SARS-CoV-2 nsp3 macrodomain TR-FRET dose response		9.528	uM		8.04	uM		11.29	uM		N = 20	complete curve, showing multiple points near both asymptotes	1.169	0.985		5.021	0.0	%	100.0	%	87.118	%	± 1.1330205787016288 (n=2)	-5.919	%	± 2.1491595171128464 (n=2)	100.0	%
ASAP-0008546	ASAP-0008546-001	ASAPPNBTAE	SARS-CoV-2 nsp3 macrodomain TR-FRET dose response	>	99.5	uM	falls outside the dose series							N = 20	partial curve, showing multiple points near only one asymptote	0.586	0.652	<	4.002	0.0	%	100.0	%	45.355	%	± 1.467096056136684 (n=2)	-4.867	%	± 0.013595224630462066 (n=2)	100.0	%
ASAP-0008547	ASAP-0008547-001	ASAPPNBTAE	SARS-CoV-2 nsp3 macrodomain TR-FRET dose response		3.279	uM		2.815	uM		3.818	uM		N = 20	complete curve, showing multiple points near both asymptotes	1.071	0.99		5.484	0.0	%	100.0	%	93.805	%	± 0.37867156360661425 (n=2)	-1.584	%	± 3.1273725717446874 (n=2)	100.0	%
ASAP-0008549	ASAP-0008549-001	ASAPPNBTAE	SARS-CoV-2 nsp3 macrodomain TR-FRET dose response		1.634	uM		1.401	uM		1.905	uM		N = 20	complete curve, showing multiple points near both asymptotes	1.158	0.99		5.787	0.0	%	100.0	%	96.858	%	± 0.09808819195200964 (n=2)	-3.705	%	± 1.4546371105420757 (n=2)	100.0	%
ASAP-0008540	ASAP-0008540-001	ASAPPNBTAE	SARS-CoV-2 nsp3 macrodomain TR-FRET dose response		1.789	uM		1.536	uM		2.084	uM		N = 20	complete curve, showing multiple points near both asymptotes	1.18	0.99		5.747	0.0	%	100.0	%	98.18	%	± 0.6631499784132017 (n=2)	-1.855	%	± 1.922784621222832 (n=2)	100.0	%
ASAP-0008548	ASAP-0008548-001	ASAPPNBTAE	SARS-CoV-2 nsp3 macrodomain TR-FRET dose response		2.794	uM		1.444	uM		5.405	uM		N = 20	complete curve, showing multiple points near both asymptotes	0.835	0.855		5.554	0.0	%	100.0	%	92.61	%	± 1.1507694595465365 (n=2)	-0.135	%	± 0.7244719360491878 (n=2)	100.0	%
ASAP-0008537	ASAP-0008537-001	ASAPPNBTAE	SARS-CoV-2 nsp3 macrodomain TR-FRET dose response		2.974	uM		2.487	uM		3.557	uM		N = 20	complete curve, showing multiple points near both asymptotes	1.06	0.986		5.527	0.0	%	100.0	%	90.11	%	± 1.2328297107720354 (n=2)	-2.184	%	± 3.303568725813223 (n=2)	100.0	%
ASAP-0008545	ASAP-0008545-001	ASAPPNBTAE	SARS-CoV-2 nsp3 macrodomain TR-FRET dose response		0.281	uM		0.253	uM		0.312	uM		N = 20	complete curve, showing multiple points near both asymptotes	1.212	0.995		6.551	0.0	%	100.0	%	98.609	%	± 1.96517335049733 (n=2)	-3.82	%	± 1.1584680028955365 (n=2)	100.0	%
ASAP-0008542	ASAP-0008542-001	ASAPPNBTAE	SARS-CoV-2 nsp3 macrodomain TR-FRET dose response	>	99.5	uM	value was manually overridden											<	4.002					84.336	%	± 2.760404134298336 (n=2)	-32.88	%	± 2.4223796657452037 (n=2)
ASAP-0008550	ASAP-0008550-001	ASAPPNBTAE	SARS-CoV-2 nsp3 macrodomain TR-FRET dose response		1.074	uM		0.966	uM		1.193	uM		N = 20	complete curve, showing multiple points near both asymptotes	1.129	0.995		5.969	0.0	%	100.0	%	97.723	%	± 1.8867707713730006 (n=2)	0.627	%	± 3.065854989511338 (n=2)	100.0	%
ASAP-0008551	ASAP-0008551-001	ASAPPNBTAE	SARS-CoV-2 nsp3 macrodomain TR-FRET dose response	>	99.5	uM	falls outside the dose series							N = 20		0.676	0.344	<	4.002	0.0	%	100.0	%	13.841	%	± 0.8648088243715181 (n=2)	-4.625	%	± 0.5101855781756437 (n=2)	100.0	%
ASAP-0008552	ASAP-0008552-001	ASAPPNBTAE	SARS-CoV-2 nsp3 macrodomain TR-FRET dose response		1.851	uM		1.268	uM		2.703	uM		N = 20	complete curve, showing multiple points near both asymptotes	0.658	0.951		5.733	0.0	%	100.0	%	80.65	%	± 0.46189709089974224 (n=2)	-3.774	%	± 1.0010771720399705 (n=2)	100.0	%
ASAP-0008554	ASAP-0008554-001	ASAPPNBTAE	SARS-CoV-2 nsp3 macrodomain TR-FRET dose response		43.948	uM		29.804	uM		64.806	uM		N = 20	partial curve, showing multiple points near only one asymptote	0.711	0.909		4.357	0.0	%	100.0	%	56.537	%	± 2.8520940974716034 (n=2)	-3.883	%	± 1.1681160908692563 (n=2)	100.0	%
ASAP-0008555	ASAP-0008555-001	ASAPPNBTAE	SARS-CoV-2 nsp3 macrodomain TR-FRET dose response		5.16	uM		3.532	uM		7.538	uM		N = 20	partial curve, showing multiple points near only one asymptote	0.799	0.94		5.287	0.0	%	100.0	%	87.024	%	± 0.9115102299198933 (n=2)	-8.452	%	± 2.49406167699338 (n=2)	100.0	%
ASAP-0008557	ASAP-0008557-001	ASAPPNBTAE	SARS-CoV-2 nsp3 macrodomain TR-FRET dose response		67.731	uM		54.649	uM		83.944	uM		N = 20	partial curve, showing multiple points near only one asymptote	0.977	0.951		4.169	0.0	%	100.0	%	60.918	%	± 0.2867010710096579 (n=2)	-3.648	%	± 6.32370299318405 (n=2)	100.0	%
ASAP-0008559	ASAP-0008559-001	ASAPPNBTAE	SARS-CoV-2 nsp3 macrodomain TR-FRET dose response		3.018	uM		2.735	uM		3.33	uM		N = 20	complete curve, showing multiple points near both asymptotes	1.274	0.996		5.52	0.0	%	100.0	%	97.364	%	± 0.06645849943113005 (n=2)	-5.072	%	± 1.6259463480624854 (n=2)	100.0	%
ASAP-0008560	ASAP-0008560-001	ASAPPNBTAE	SARS-CoV-2 nsp3 macrodomain TR-FRET dose response		6.2	uM		4.902	uM		7.842	uM		N = 20	complete curve, showing multiple points near both asymptotes	0.836	0.977		5.208	0.0	%	100.0	%	86.455	%	± 1.8311396287369253 (n=2)	-3.712	%	± 0.3933998641124432 (n=2)	100.0	%
ASAP-0008562	ASAP-0008562-001	ASAPPNBTAE	SARS-CoV-2 nsp3 macrodomain TR-FRET dose response		1.697	uM		1.529	uM		1.885	uM		N = 18 (and 2 outliers)	complete curve, showing multiple points near both asymptotes	1.186	0.995		5.77	0.0	%	100.0	%	96.456	%	± 0.7096099668133066 (n=2)	-4.828	%	± 1.0553213461852493 (n=2)	100.0	%
ASAP-0008563	ASAP-0008563-001	ASAPPNBTAE	SARS-CoV-2 nsp3 macrodomain TR-FRET dose response		0.713	uM		0.608	uM		0.837	uM		N = 20	complete curve, showing multiple points near both asymptotes	1.074	0.99		6.147	0.0	%	100.0	%	98.574	%	± 1.485991331261088 (n=2)	-5.024	%	± 0.14042453269380864 (n=2)	100.0	%
ASAP-0008565	ASAP-0008565-001	ASAPPNBTAE	SARS-CoV-2 nsp3 macrodomain TR-FRET dose response		0.243	uM		0.223	uM		0.264	uM		N = 20	complete curve, showing multiple points near both asymptotes	1.293	0.997		6.615	0.0	%	100.0	%	98.753	%	± 2.159143262588107 (n=2)	-0.336	%	± 1.7986530907858191 (n=2)	100.0	%
ASAP-0008556	ASAP-0008556-001	ASAPPNBTAE	SARS-CoV-2 nsp3 macrodomain TR-FRET dose response		1.19	uM		0.918	uM		1.542	uM		N = 20	complete curve, showing multiple points near both asymptotes	1.242	0.972		5.925	0.0	%	100.0	%	97.606	%	± 1.0458514550870335 (n=2)	-14.657	%	± 18.359054763553612 (n=2)	100.0	%
ASAP-0008564	ASAP-0008564-001	ASAPPNBTAE	SARS-CoV-2 nsp3 macrodomain TR-FRET dose response		4.972	uM		4.152	uM		5.955	uM		N = 20	complete curve, showing multiple points near both asymptotes	0.951	0.986		5.303	0.0	%	100.0	%	85.08	%	± 0.9306401786968059 (n=2)	-2.633	%	± 4.382633699304615 (n=2)	100.0	%
ASAP-0008553	ASAP-0008553-001	ASAPPNBTAE	SARS-CoV-2 nsp3 macrodomain TR-FRET dose response		2.709	uM		1.827	uM		4.016	uM		N = 20	complete curve, showing multiple points near both asymptotes	0.974	0.935		5.567	0.0	%	100.0	%	93.407	%	± 0.7946966989366756 (n=2)	-4.358	%	± 1.0814950448726965 (n=2)	100.0	%
ASAP-0008561	ASAP-0008561-001	ASAPPNBTAE	SARS-CoV-2 nsp3 macrodomain TR-FRET dose response		0.639	uM		0.561	uM		0.727	uM		N = 20	complete curve, showing multiple points near both asymptotes	1.224	0.993		6.195	0.0	%	100.0	%	97.954	%	± 2.611216428862142 (n=2)	-5.841	%	± 1.0735287847419555 (n=2)	100.0	%
ASAP-0008558	ASAP-0008558-001	ASAPPNBTAE	SARS-CoV-2 nsp3 macrodomain TR-FRET dose response		1.299	uM		1.057	uM		1.596	uM		N = 20	complete curve, showing multiple points near both asymptotes	0.904	0.982		5.886	0.0	%	100.0	%	92.813	%	± 1.4719540704834437 (n=2)	3.524	%	± 5.187325670879619 (n=2)	100.0	%
ASAP-0008566	ASAP-0008566-001	ASAPPNBTAE	SARS-CoV-2 nsp3 macrodomain TR-FRET dose response		27.372	uM		18.493	uM		40.513	uM		N = 20	partial curve, showing multiple points near only one asymptote	0.73	0.904		4.563	0.0	%	100.0	%	63.816	%	± 0.5401513131173132 (n=2)	-2.432	%	± 4.1762120276569 (n=2)	100.0	%
ASAP-0008567	ASAP-0008567-001	ASAPPNBTAE	SARS-CoV-2 nsp3 macrodomain TR-FRET dose response		0.421	uM		0.374	uM		0.474	uM		N = 20	complete curve, showing multiple points near both asymptotes	1.226	0.994		6.375	0.0	%	100.0	%	99.746	%	± 0.7502273904854373 (n=2)	-3.835	%	± 5.576034991147861 (n=2)	100.0	%
ASAP-0008568	ASAP-0008568-001	ASAPPNBTAE	SARS-CoV-2 nsp3 macrodomain TR-FRET dose response		0.674	uM		0.582	uM		0.779	uM		N = 20	complete curve, showing multiple points near both asymptotes	1.141	0.991		6.172	0.0	%	100.0	%	96.998	%	± 1.179237801254311 (n=2)	-4.961	%	± 2.47361893817905 (n=2)	100.0	%
ASAP-0008570	ASAP-0008570-001	ASAPPNBTAE	SARS-CoV-2 nsp3 macrodomain TR-FRET dose response		5.342	uM		4.183	uM		6.821	uM		N = 20	complete curve, showing multiple points near both asymptotes	1.351	0.972		5.272	0.0	%	100.0	%	91.864	%	± 1.4303547938284031 (n=2)	-11.96	%	± 5.761070593217874 (n=2)	100.0	%
ASAP-0008571	ASAP-0008571-001	ASAPPNBTAE	SARS-CoV-2 nsp3 macrodomain TR-FRET dose response		0.164	uM		0.128	uM		0.211	uM		N = 20	complete curve, showing multiple points near both asymptotes	1.22	0.973		6.784	0.0	%	100.0	%	100.85	%	± 1.6880372538761284 (n=2)	-11.299	%	± 21.381366832343982 (n=2)	100.0	%
ASAP-0008573	ASAP-0008573-001	ASAPPNBTAE	SARS-CoV-2 nsp3 macrodomain TR-FRET dose response		0.676	uM		0.544	uM		0.841	uM		N = 20	complete curve, showing multiple points near both asymptotes	1.331	0.977		6.17	0.0	%	100.0	%	96.768	%	± 0.09721962969789713 (n=2)	-6.792	%	± 1.8728225247394115 (n=2)	100.0	%
ASAP-0008575	ASAP-0008575-001	ASAPPNBTAE	SARS-CoV-2 nsp3 macrodomain TR-FRET dose response		10.123	uM		7.853	uM		13.048	uM		N = 20	complete curve, showing multiple points near both asymptotes	0.999	0.967		4.995	0.0	%	100.0	%	78.484	%	± 1.5105106818507856 (n=2)	-6.125	%	± 4.468355436921073 (n=2)	100.0	%
ASAP-0008576	ASAP-0008576-001	ASAPPNBTAE	SARS-CoV-2 nsp3 macrodomain TR-FRET dose response		0.213	uM		0.147	uM		0.309	uM		N = 18 (and 2 outliers)	complete curve, showing multiple points near both asymptotes	1.18	0.93		6.671	0.0	%	100.0	%	93.839	%	± 0.6898326424432666 (n=2)	-0.199	%	± 3.6790810143390216 (n=2)	100.0	%
ASAP-0008578	ASAP-0008578-001	ASAPPNBTAE	SARS-CoV-2 nsp3 macrodomain TR-FRET dose response	>	99.5	uM	falls outside the dose series							N = 20	partial curve, showing multiple points near only one asymptote	0.5	0.365	<	4.002	0.0	%	100.0	%	33.491	%	± 1.603371315888292 (n=2)	-8.898	%	± 4.730548789871222 (n=2)	100.0	%
ASAP-0008579	ASAP-0008579-001	ASAPPNBTAE	SARS-CoV-2 nsp3 macrodomain TR-FRET dose response		3.732	uM		3.065	uM		4.545	uM		N = 18 (and 2 outliers)	complete curve, showing multiple points near both asymptotes	0.999	0.981		5.428	0.0	%	100.0	%	81.986	%	± 3.001918388907706 (n=2)	-5.959	%	± 1.480064135661304 (n=2)	100.0	%
ASAP-0008581	ASAP-0008581-001	ASAPPNBTAE	SARS-CoV-2 nsp3 macrodomain TR-FRET dose response		0.282	uM		0.264	uM		0.3	uM		N = 20	complete curve, showing multiple points near both asymptotes	1.389	0.998		6.55	0.0	%	100.0	%	100.507	%	± 0.6578307089563388 (n=2)	1.108	%	± 1.947578558530578 (n=2)	100.0	%
ASAP-0008572	ASAP-0008572-001	ASAPPNBTAE	SARS-CoV-2 nsp3 macrodomain TR-FRET dose response		2.691	uM		2.378	uM		3.045	uM		N = 20	complete curve, showing multiple points near both asymptotes	1.219	0.993		5.57	0.0	%	100.0	%	96.655	%	± 0.035346707384752346 (n=2)	-8.459	%	± 0.9529436165791949 (n=2)	100.0	%
ASAP-0008580	ASAP-0008580-001	ASAPPNBTAE	SARS-CoV-2 nsp3 macrodomain TR-FRET dose response		2.612	uM		2.307	uM		2.957	uM		N = 20	complete curve, showing multiple points near both asymptotes	1.226	0.993		5.583	0.0	%	100.0	%	97.114	%	± 0.2640051616739355 (n=2)	-3.517	%	± 3.219718129146542 (n=2)	100.0	%
ASAP-0008569	ASAP-0008569-001	ASAPPNBTAE	SARS-CoV-2 nsp3 macrodomain TR-FRET dose response		0.746	uM		0.655	uM		0.848	uM		N = 20	complete curve, showing multiple points near both asymptotes	1.238	0.993		6.128	0.0	%	100.0	%	98.265	%	± 1.527747057017801 (n=2)	-7.108	%	± 0.6093908302005862 (n=2)	100.0	%
ASAP-0008577	ASAP-0008577-001	ASAPPNBTAE	SARS-CoV-2 nsp3 macrodomain TR-FRET dose response		0.33	uM		0.288	uM		0.378	uM		N = 20	complete curve, showing multiple points near both asymptotes	1.194	0.992		6.481	0.0	%	100.0	%	100.846	%	± 1.8919713553044568 (n=2)	2.622	%	± 0.8471066422347604 (n=2)	100.0	%
ASAP-0008574	ASAP-0008574-001	ASAPPNBTAE	SARS-CoV-2 nsp3 macrodomain TR-FRET dose response		1.187	uM		0.949	uM		1.484	uM		N = 20	complete curve, showing multiple points near both asymptotes	1.975	0.966		5.926	0.0	%	100.0	%	99.257	%	± 1.5921339545509237 (n=2)	-1.574	%	± 11.503080358490394 (n=2)	100.0	%
ASAP-0008494	ASAP-0008494-001	ASAPPNBTAE	SARS-CoV-2 nsp3 macrodomain TR-FRET dose response		2.708	uM		2.24	uM		3.273	uM		N = 20	complete curve, showing multiple points near both asymptotes	1.228	0.985		5.567	0.0	%	100.0	%	96.633	%	± 2.551954588107944 (n=2)	-8.598	%	± 2.9775753807321776 (n=2)	100.0	%
ASAP-0008491	ASAP-0008491-001	ASAPPNBTAE	SARS-CoV-2 nsp3 macrodomain TR-FRET dose response		1.777	uM		0.74	uM		4.27	uM		N = 20	complete curve, showing multiple points near both asymptotes	1.719	0.727		5.75	0.0	%	100.0	%	98.216	%	± 1.9179958541481756 (n=2)	-59.155	%	± 93.65289667164791 (n=2)	100.0	%
ASAP-0008490	ASAP-0008490-001	ASAPPNBTAE	SARS-CoV-2 nsp3 macrodomain TR-FRET dose response		0.585	uM		0.502	uM		0.681	uM		N = 20	complete curve, showing multiple points near both asymptotes	1.177	0.99		6.233	0.0	%	100.0	%	95.763	%	± 1.1716095588486273 (n=2)	-3.111	%	± 0.1290797811864343 (n=2)	100.0	%
ASAP-0008485	ASAP-0008485-001	ASAPPNBTAE	SARS-CoV-2 nsp3 macrodomain TR-FRET dose response		0.315	uM		0.268	uM		0.371	uM		N = 20	complete curve, showing multiple points near both asymptotes	1.611	0.986		6.501	0.0	%	100.0	%	97.809	%	± 0.09661541247764495 (n=2)	-4.885	%	± 3.8592955437749947 (n=2)	100.0	%
ASAP-0008484	ASAP-0008484-001	ASAPPNBTAE	SARS-CoV-2 nsp3 macrodomain TR-FRET dose response		0.332	uM		0.209	uM		0.528	uM		N = 20	complete curve, showing multiple points near both asymptotes	1.172	0.896		6.479	0.0	%	100.0	%	94.994	%	± 2.7270319224726216 (n=2)	-3.168	%	± 1.8496801116905646 (n=2)	100.0	%
ASAP-0008480	ASAP-0008480-001	ASAPPNBTAE	SARS-CoV-2 nsp3 macrodomain TR-FRET dose response		50.603	uM		35.735	uM		71.657	uM		N = 20	partial curve, showing multiple points near only one asymptote	1.325	0.864		4.296	0.0	%	100.0	%	71.016	%	± 0.9173366102580393 (n=2)	-18.908	%	± 20.057057049704262 (n=2)	100.0	%
ASAP-0008476	ASAP-0008476-001	ASAPPNBTAE	SARS-CoV-2 nsp3 macrodomain TR-FRET dose response		2.019	uM		1.566	uM		2.602	uM		N = 18 (and 2 outliers)	complete curve, showing multiple points near both asymptotes	1.057	0.97		5.695	0.0	%	100.0	%	86.015	%	± 3.1531183534792038 (n=2)	-8.667	%	± 0.3851918496586436 (n=2)	100.0	%
ASAP-0008474	ASAP-0008474-001	ASAPPNBTAE	SARS-CoV-2 nsp3 macrodomain TR-FRET dose response		18.172	uM		14.98	uM		22.044	uM		N = 20	partial curve, showing multiple points near only one asymptote	1.322	0.972		4.741	0.0	%	100.0	%	87.813	%	± 1.5603801817080278 (n=2)	-6.061	%	± 10.595755563508723 (n=2)	100.0	%
ASAP-0008469	ASAP-0008469-001	ASAPPNBTAE	SARS-CoV-2 nsp3 macrodomain TR-FRET dose response		0.517	uM		0.449	uM		0.596	uM		N = 20	complete curve, showing multiple points near both asymptotes	1.255	0.991		6.287	0.0	%	100.0	%	98.585	%	± 0.2175613576636588 (n=2)	0.848	%	± 5.003123417371787 (n=2)	100.0	%
ASAP-0000132	ASAP-0000132-001	ASAPPNBTAE	SARS-CoV-2 nsp3 macrodomain TR-FRET dose response		0.599	uM		0.137	uM		2.623	uM		N = 20	complete curve, showing multiple points near both asymptotes	2.594	0.516		6.223	0.0	%	100.0	%	99.919	%	± 0.11133781242468237 (n=2)	-109.166	%	± 173.16656888668518 (n=2)	100.0	%
ASAP-0008478	ASAP-0008478-001	ASAPPNBTAE	SARS-CoV-2 nsp3 macrodomain TR-FRET dose response		1.062	uM		0.752	uM		1.5	uM		N = 20	complete curve, showing multiple points near both asymptotes	1.416	0.949		5.974	0.0	%	100.0	%	99.678	%	± 0.865044846723179 (n=2)	-21.561	%	± 24.86817914998552 (n=2)	100.0	%
ASAP-0008482	ASAP-0008482-001	ASAPPNBTAE	SARS-CoV-2 nsp3 macrodomain TR-FRET dose response		0.319	uM		0.277	uM		0.369	uM		N = 20	complete curve, showing multiple points near both asymptotes	1.177	0.991		6.496	0.0	%	100.0	%	99.499	%	± 2.030045779725298 (n=2)	-3.96	%	± 3.6239559710598646 (n=2)	100.0	%
ASAP-0008487	ASAP-0008487-001	ASAPPNBTAE	SARS-CoV-2 nsp3 macrodomain TR-FRET dose response		18.851	uM		13.453	uM		26.417	uM		N = 20	partial curve, showing multiple points near only one asymptote	1.098	0.93		4.725	0.0	%	100.0	%	80.444	%	± 0.23282863206824508 (n=2)	-15.993	%	± 14.337352745362862 (n=2)	100.0	%
ASAP-0008471	ASAP-0008471-001	ASAPPNBTAE	SARS-CoV-2 nsp3 macrodomain TR-FRET dose response		3.981	uM		2.426	uM		6.531	uM		N = 20	complete curve, showing multiple points near both asymptotes	0.79	0.905		5.4	0.0	%	100.0	%	84.311	%	± 2.419366671838857 (n=2)	-8.021	%	± 12.128311365207374 (n=2)	100.0	%
ASAP-0000132	ASAP-0000132-001	ASAPPNBTAE	SARS-CoV-2 nsp3 macrodomain TR-FRET dose response		0.592	uM		0.509	uM		0.688	uM		N = 20	complete curve, showing multiple points near both asymptotes	1.224	0.99		6.228	0.0	%	100.0	%	98.676	%	± 0.24845196304905137 (n=2)	-4.359	%	± 6.225962749808278 (n=2)	100.0	%
ASAP-0008500	ASAP-0008500-001	ASAPPNBTAE	SARS-CoV-2 nsp3 macrodomain TR-FRET dose response		0.8	uM		0.69	uM		0.926	uM		N = 20	complete curve, showing multiple points near both asymptotes	1.053	0.991		6.097	0.0	%	100.0	%	97.715	%	± 1.104012757332915 (n=2)	-3.22	%	± 1.0958463839654442 (n=2)	100.0	%
ASAP-0008504	ASAP-0008504-001	ASAPPNBTAE	SARS-CoV-2 nsp3 macrodomain TR-FRET dose response		7.131	uM		4.281	uM		11.878	uM		N = 20	partial curve, showing multiple points near only one asymptote	0.506	0.912		5.147	0.0	%	100.0	%	68.099	%	± 2.4502842512072966 (n=2)	-3.567	%	± 3.722456443484008 (n=2)	100.0	%
ASAP-0008506	ASAP-0008506-001	ASAPPNBTAE	SARS-CoV-2 nsp3 macrodomain TR-FRET dose response		16.269	uM		9.295	uM		28.477	uM		N = 20	partial curve, showing multiple points near only one asymptote	0.571	0.865		4.789	0.0	%	100.0	%	66.827	%	± 3.0496947076805028 (n=2)	-0.438	%	± 2.916357673325983 (n=2)	100.0	%
ASAP-0008509	ASAP-0008509-001	ASAPPNBTAE	SARS-CoV-2 nsp3 macrodomain TR-FRET dose response		18.48	uM		15.425	uM		22.14	uM		N = 20	partial curve, showing multiple points near only one asymptote	1.013	0.979		4.733	0.0	%	100.0	%	79.819	%	± 0.5356493553467736 (n=2)	-8.771	%	± 4.166353879790202 (n=2)	100.0	%
ASAP-0008511	ASAP-0008511-001	ASAPPNBTAE	SARS-CoV-2 nsp3 macrodomain TR-FRET dose response		0.563	uM		0.475	uM		0.669	uM		N = 20	complete curve, showing multiple points near both asymptotes	1.148	0.987		6.249	0.0	%	100.0	%	99.969	%	± 0.2950198473813441 (n=2)	-2.897	%	± 0.024493219543620957 (n=2)	100.0	%
ASAP-0008512	ASAP-0008512-001	ASAPPNBTAE	SARS-CoV-2 nsp3 macrodomain TR-FRET dose response		3.583	uM		2.996	uM		4.285	uM		N = 20	complete curve, showing multiple points near both asymptotes	1.211	0.985		5.446	0.0	%	100.0	%	95.794	%	± 0.08933783185157186 (n=2)	-5.187	%	± 2.4045358701974497 (n=2)	100.0	%
ASAP-0008514	ASAP-0008514-001	ASAPPNBTAE	SARS-CoV-2 nsp3 macrodomain TR-FRET dose response		2.218	uM		1.506	uM		3.268	uM		N = 20	complete curve, showing multiple points near both asymptotes	0.846	0.943		5.654	0.0	%	100.0	%	83.77	%	± 0.4284385623282779 (n=2)	-5.505	%	± 6.4037608476367955 (n=2)	100.0	%
ASAP-0008515	ASAP-0008515-001	ASAPPNBTAE	SARS-CoV-2 nsp3 macrodomain TR-FRET dose response		14.284	uM		10.01	uM		20.383	uM		N = 20	partial curve, showing multiple points near only one asymptote	0.74	0.934		4.845	0.0	%	100.0	%	73.705	%	± 1.3322018643170808 (n=2)	-0.867	%	± 2.6782300865818573 (n=2)	100.0	%
ASAP-0008519	ASAP-0008519-001	ASAPPNBTAE	SARS-CoV-2 nsp3 macrodomain TR-FRET dose response		1.023	uM		0.822	uM		1.273	uM		N = 20	complete curve, showing multiple points near both asymptotes	1.019	0.98		5.99	0.0	%	100.0	%	97.201	%	± 1.2345020977209475 (n=2)	-0.612	%	± 6.710756764169359 (n=2)	100.0	%
ASAP-0008508	ASAP-0008508-001	ASAPPNBTAE	SARS-CoV-2 nsp3 macrodomain TR-FRET dose response		0.891	uM		0.777	uM		1.022	uM		N = 20	complete curve, showing multiple points near both asymptotes	1.144	0.992		6.05	0.0	%	100.0	%	97.096	%	± 0.449721034952339 (n=2)	-4.94	%	± 0.4717699058697221 (n=2)	100.0	%
ASAP-0008517	ASAP-0008517-001	ASAPPNBTAE	SARS-CoV-2 nsp3 macrodomain TR-FRET dose response		7.415	uM		6.458	uM		8.514	uM		N = 20	complete curve, showing multiple points near both asymptotes	1.291	0.991		5.13	0.0	%	100.0	%	93.784	%	± 1.5007730739708287 (n=2)	-4.416	%	± 2.105377708054518 (n=2)	100.0	%
ASAP-0008503	ASAP-0008503-001	ASAPPNBTAE	SARS-CoV-2 nsp3 macrodomain TR-FRET dose response		0.449	uM		0.365	uM		0.554	uM		N = 20	complete curve, showing multiple points near both asymptotes	1.132	0.981		6.347	0.0	%	100.0	%	96.236	%	± 2.0615891555004273 (n=2)	-2.851	%	± 3.58992403461441 (n=2)	100.0	%
ASAP-0008513	ASAP-0008513-001	ASAPPNBTAE	SARS-CoV-2 nsp3 macrodomain TR-FRET dose response		1.954	uM		1.501	uM		2.543	uM		N = 20	complete curve, showing multiple points near both asymptotes	1.324	0.97		5.709	0.0	%	100.0	%	98.52	%	± 0.1070489491202138 (n=2)	-13.047	%	± 22.848485310604072 (n=2)	100.0	%
ASAP-0008510	ASAP-0008510-001	ASAPPNBTAE	SARS-CoV-2 nsp3 macrodomain TR-FRET dose response		0.652	uM		0.597	uM		0.712	uM		N = 20	complete curve, showing multiple points near both asymptotes	1.314	0.996		6.186	0.0	%	100.0	%	99.482	%	± 0.35311641206791283 (n=2)	0.336	%	± 1.5655127406259874 (n=2)	100.0	%
ASAP-0008520	ASAP-0008520-001	ASAPPNBTAE	SARS-CoV-2 nsp3 macrodomain TR-FRET dose response		0.853	uM		0.734	uM		0.991	uM		N = 20	complete curve, showing multiple points near both asymptotes	1.246	0.99		6.069	0.0	%	100.0	%	99.855	%	± 1.9182925679616925 (n=2)	0.456	%	± 0.8384929538273314 (n=2)	100.0	%
ASAP-0008521	ASAP-0008521-001	ASAPPNBTAE	SARS-CoV-2 nsp3 macrodomain TR-FRET dose response		34.219	uM		25.1	uM		46.652	uM		N = 20	partial curve, showing multiple points near only one asymptote	0.837	0.935		4.466	0.0	%	100.0	%	61.282	%	± 2.915153875038815 (n=2)	-7.093	%	± 5.231199233627156 (n=2)	100.0	%
ASAP-0008522	ASAP-0008522-001	ASAPPNBTAE	SARS-CoV-2 nsp3 macrodomain TR-FRET dose response		3.089	uM		2.645	uM		3.608	uM		N = 20	complete curve, showing multiple points near both asymptotes	1.104	0.99		5.51	0.0	%	100.0	%	93.374	%	± 3.7786827839147543 (n=2)	-6.733	%	± 0.13835697689325824 (n=2)	100.0	%
ASAP-0008524	ASAP-0008524-001	ASAPPNBTAE	SARS-CoV-2 nsp3 macrodomain TR-FRET dose response		3.905	uM		3.324	uM		4.587	uM		N = 20	complete curve, showing multiple points near both asymptotes	1.242	0.988		5.408	0.0	%	100.0	%	95.225	%	± 2.070048196583958 (n=2)	-2.432	%	± 7.91283798872918 (n=2)	100.0	%
ASAP-0008525	ASAP-0008525-001	ASAPPNBTAE	SARS-CoV-2 nsp3 macrodomain TR-FRET dose response		2.537	uM		2.02	uM		3.185	uM		N = 20	complete curve, showing multiple points near both asymptotes	1.112	0.978		5.596	0.0	%	100.0	%	88.603	%	± 1.969424450225533 (n=2)	-6.291	%	± 0.3491431443650938 (n=2)	100.0	%
ASAP-0008527	ASAP-0008527-001	ASAPPNBTAE	SARS-CoV-2 nsp3 macrodomain TR-FRET dose response		1.024	uM		0.861	uM		1.218	uM		N = 20	complete curve, showing multiple points near both asymptotes	1.189	0.987		5.99	0.0	%	100.0	%	97.673	%	± 1.091620909521136 (n=2)	-4.781	%	± 2.229563228604473 (n=2)	100.0	%
ASAP-0008529	ASAP-0008529-001	ASAPPNBTAE	SARS-CoV-2 nsp3 macrodomain TR-FRET dose response		1.53	uM		1.193	uM		1.963	uM		N = 20	complete curve, showing multiple points near both asymptotes	1.0	0.975		5.815	0.0	%	100.0	%	97.873	%	± 2.349255895103167 (n=2)	-6.537	%	± 0.9717947218063595 (n=2)	100.0	%
ASAP-0008530	ASAP-0008530-001	ASAPPNBTAE	SARS-CoV-2 nsp3 macrodomain TR-FRET dose response		5.848	uM		3.983	uM		8.588	uM		N = 19 (and 1 outlier)	complete curve, showing multiple points near both asymptotes	0.893	0.939		5.233	0.0	%	100.0	%	85.009	%	± 0.10556538005263033 (n=2)	-5.089	%	± 5.699803826880013 (n=2)	100.0	%
ASAP-0008532	ASAP-0008532-001	ASAPPNBTAE	SARS-CoV-2 nsp3 macrodomain TR-FRET dose response		2.065	uM		1.786	uM		2.388	uM		N = 20	complete curve, showing multiple points near both asymptotes	1.313	0.99		5.685	0.0	%	100.0	%	96.007	%	± 2.184299199177713 (n=2)	-4.797	%	± 2.3031619099355307 (n=2)	100.0	%
ASAP-0008533	ASAP-0008533-001	ASAPPNBTAE	SARS-CoV-2 nsp3 macrodomain TR-FRET dose response		1.062	uM		0.885	uM		1.274	uM		N = 20	complete curve, showing multiple points near both asymptotes	1.194	0.985		5.974	0.0	%	100.0	%	97.191	%	± 1.9955352658150018 (n=2)	-5.51	%	± 5.910500305858217 (n=2)	100.0	%
ASAP-0008535	ASAP-0008535-001	ASAPPNBTAE	SARS-CoV-2 nsp3 macrodomain TR-FRET dose response		2.58	uM		2.259	uM		2.947	uM		N = 20	complete curve, showing multiple points near both asymptotes	1.142	0.992		5.588	0.0	%	100.0	%	96.589	%	± 0.8707255675528713 (n=2)	-5.919	%	± 1.6387551124997342 (n=2)	100.0	%
ASAP-0008526	ASAP-0008526-001	ASAPPNBTAE	SARS-CoV-2 nsp3 macrodomain TR-FRET dose response		1.447	uM		1.083	uM		1.934	uM		N = 20	complete curve, showing multiple points near both asymptotes	0.955	0.965		5.839	0.0	%	100.0	%	89.84	%	± 1.5099226490203617 (n=2)	-4.688	%	± 0.5344436183045739 (n=2)	100.0	%
ASAP-0008534	ASAP-0008534-001	ASAPPNBTAE	SARS-CoV-2 nsp3 macrodomain TR-FRET dose response		0.843	uM		0.723	uM		0.983	uM		N = 20	complete curve, showing multiple points near both asymptotes	1.23	0.99		6.074	0.0	%	100.0	%	99.086	%	± 0.8866456123471944 (n=2)	-5.557	%	± 7.09578706495766 (n=2)	100.0	%
ASAP-0008523	ASAP-0008523-001	ASAPPNBTAE	SARS-CoV-2 nsp3 macrodomain TR-FRET dose response		1.228	uM		1.013	uM		1.489	uM		N = 20	complete curve, showing multiple points near both asymptotes	1.21	0.983		5.911	0.0	%	100.0	%	98.524	%	± 0.14237947211513796 (n=2)	-2.897	%	± 0.911242175963364 (n=2)	100.0	%
ASAP-0008531	ASAP-0008531-001	ASAPPNBTAE	SARS-CoV-2 nsp3 macrodomain TR-FRET dose response		2.616	uM		1.757	uM		3.896	uM		N = 20	complete curve, showing multiple points near both asymptotes	1.179	0.924		5.582	0.0	%	100.0	%	97.152	%	± 0.49144439192939554 (n=2)	-6.449	%	± 1.5486899946302581 (n=2)	100.0	%
ASAP-0008528	ASAP-0008528-001	ASAPPNBTAE	SARS-CoV-2 nsp3 macrodomain TR-FRET dose response		0.473	uM		0.42	uM		0.532	uM		N = 20	complete curve, showing multiple points near both asymptotes	1.218	0.994		6.326	0.0	%	100.0	%	99.454	%	± 1.8160288034340115 (n=2)	-3.845	%	± 0.9829922965187339 (n=2)	100.0	%
ASAP-0008536	ASAP-0008536-001	ASAPPNBTAE	SARS-CoV-2 nsp3 macrodomain TR-FRET dose response		17.219	uM		10.892	uM		27.224	uM		N = 20	partial curve, showing multiple points near only one asymptote	0.837	0.887		4.764	0.0	%	100.0	%	75.091	%	± 1.0091182849736668 (n=2)	-6.951	%	± 1.2831115753951081 (n=2)	100.0	%
ASAP-0008537	ASAP-0008537-001	ASAPPNBTAE	SARS-CoV-2 nsp3 macrodomain TR-FRET dose response		3.241	uM		2.772	uM		3.789	uM		N = 20	complete curve, showing multiple points near both asymptotes	1.047	0.989		5.489	0.0	%	100.0	%	90.708	%	± 0.3703258132518811 (n=2)	-1.451	%	± 5.707874526901364 (n=2)	100.0	%
ASAP-0008538	ASAP-0008538-001	ASAPPNBTAE	SARS-CoV-2 nsp3 macrodomain TR-FRET dose response		3.916	uM		2.691	uM		5.701	uM		N = 20	complete curve, showing multiple points near both asymptotes	0.891	0.941		5.407	0.0	%	100.0	%	90.853	%	± 0.38692020762237833 (n=2)	-3.756	%	± 5.674684916296823 (n=2)	100.0	%
ASAP-0008540	ASAP-0008540-001	ASAPPNBTAE	SARS-CoV-2 nsp3 macrodomain TR-FRET dose response		1.905	uM		1.773	uM		2.047	uM		N = 20	complete curve, showing multiple points near both asymptotes	1.237	0.998		5.72	0.0	%	100.0	%	97.27	%	± 1.044135909765246 (n=2)	-1.446	%	± 1.86681239467847 (n=2)	100.0	%
ASAP-0008541	ASAP-0008541-001	ASAPPNBTAE	SARS-CoV-2 nsp3 macrodomain TR-FRET dose response		19.662	uM		15.757	uM		24.535	uM		N = 20	partial curve, showing multiple points near only one asymptote	0.975	0.965		4.706	0.0	%	100.0	%	73.25	%	± 9.037487360379576 (n=2)	-1.732	%	± 2.400475029245959 (n=2)	100.0	%
ASAP-0008544	ASAP-0008544-001	ASAPPNBTAE	SARS-CoV-2 nsp3 macrodomain TR-FRET dose response		10.248	uM		8.94	uM		11.747	uM		N = 20	complete curve, showing multiple points near both asymptotes	0.959	0.991		4.989	0.0	%	100.0	%	88.797	%	± 2.000816771695599 (n=2)	-5.046	%	± 5.450550315065981 (n=2)	100.0	%
ASAP-0008547	ASAP-0008547-001	ASAPPNBTAE	SARS-CoV-2 nsp3 macrodomain TR-FRET dose response		3.758	uM		3.337	uM		4.232	uM		N = 20	complete curve, showing multiple points near both asymptotes	1.172	0.993		5.425	0.0	%	100.0	%	94.654	%	± 0.23033084123809544 (n=2)	2.079	%	± 2.5512322121978914 (n=2)	100.0	%
ASAP-0008548	ASAP-0008548-001	ASAPPNBTAE	SARS-CoV-2 nsp3 macrodomain TR-FRET dose response		1.625	uM		1.404	uM		1.88	uM		N = 20	complete curve, showing multiple points near both asymptotes	0.975	0.991		5.789	0.0	%	100.0	%	92.146	%	± 0.9256877554093819 (n=2)	0.689	%	± 2.9397275950630917 (n=2)	100.0	%
ASAP-0008550	ASAP-0008550-001	ASAPPNBTAE	SARS-CoV-2 nsp3 macrodomain TR-FRET dose response		1.242	uM		1.103	uM		1.399	uM		N = 20	complete curve, showing multiple points near both asymptotes	1.161	0.994		5.906	0.0	%	100.0	%	96.652	%	± 0.2739046134521743 (n=2)	-0.156	%	± 1.0399816634949213 (n=2)	100.0	%
ASAP-0008552	ASAP-0008552-001	ASAPPNBTAE	SARS-CoV-2 nsp3 macrodomain TR-FRET dose response		2.13	uM		1.592	uM		2.851	uM		N = 20	complete curve, showing multiple points near both asymptotes	0.616	0.97		5.672	0.0	%	100.0	%	82.735	%	± 0.36135966128706754 (n=2)	0.266	%	± 3.776628715105727 (n=2)	100.0	%
ASAP-0008554	ASAP-0008554-001	ASAPPNBTAE	SARS-CoV-2 nsp3 macrodomain TR-FRET dose response		39.73	uM		30.391	uM		51.938	uM		N = 20	partial curve, showing multiple points near only one asymptote	0.772	0.949		4.401	0.0	%	100.0	%	61.51	%	± 4.175348691612004 (n=2)	-2.541	%	± 3.055682362934476 (n=2)	100.0	%
ASAP-0008543	ASAP-0008543-001	ASAPPNBTAE	SARS-CoV-2 nsp3 macrodomain TR-FRET dose response		1.382	uM		1.013	uM		1.887	uM		N = 20	complete curve, showing multiple points near both asymptotes	0.933	0.961		5.859	0.0	%	100.0	%	96.285	%	± 0.5562898471743166 (n=2)	-6.284	%	± 1.7676701838021878 (n=2)	100.0	%
ASAP-0008553	ASAP-0008553-001	ASAPPNBTAE	SARS-CoV-2 nsp3 macrodomain TR-FRET dose response		2.666	uM		2.036	uM		3.492	uM		N = 20	complete curve, showing multiple points near both asymptotes	1.071	0.968		5.574	0.0	%	100.0	%	95.696	%	± 4.565729661259309 (n=2)	-4.043	%	± 0.4851114064721486 (n=2)	100.0	%
ASAP-0008539	ASAP-0008539-001	ASAPPNBTAE	SARS-CoV-2 nsp3 macrodomain TR-FRET dose response		8.76	uM		4.201	uM		18.266	uM		N = 20	partial curve, showing multiple points near only one asymptote	0.652	0.8		5.057	0.0	%	100.0	%	87.387	%	± 4.732633878760754 (n=2)	-5.554	%	± 0.7686870357836326 (n=2)	100.0	%
ASAP-0008549	ASAP-0008549-001	ASAPPNBTAE	SARS-CoV-2 nsp3 macrodomain TR-FRET dose response		1.809	uM		1.57	uM		2.083	uM		N = 20	complete curve, showing multiple points near both asymptotes	1.097	0.991		5.743	0.0	%	100.0	%	94.822	%	± 1.6034306586509954 (n=2)	-0.781	%	± 1.835653809093533 (n=2)	100.0	%
ASAP-0008545	ASAP-0008545-001	ASAPPNBTAE	SARS-CoV-2 nsp3 macrodomain TR-FRET dose response		0.383	uM		0.349	uM		0.42	uM		N = 20	complete curve, showing multiple points near both asymptotes	1.414	0.996		6.417	0.0	%	100.0	%	98.246	%	± 1.1395105190227304 (n=2)	0.577	%	± 0.48068215201529024 (n=2)	100.0	%
ASAP-0008555	ASAP-0008555-001	ASAPPNBTAE	SARS-CoV-2 nsp3 macrodomain TR-FRET dose response		4.513	uM		3.466	uM		5.875	uM		N = 20	complete curve, showing multiple points near both asymptotes	0.96	0.969		5.346	0.0	%	100.0	%	89.101	%	± 3.1312370584314997 (n=2)	-0.161	%	± 2.1518044847379962 (n=2)	100.0	%
ASAP-0008556	ASAP-0008556-001	ASAPPNBTAE	SARS-CoV-2 nsp3 macrodomain TR-FRET dose response		1.186	uM		1.107	uM		1.272	uM		N = 20	complete curve, showing multiple points near both asymptotes	1.166	0.998		5.926	0.0	%	100.0	%	97.74	%	± 0.3276421824783523 (n=2)	1.858	%	± 1.9578250474594556 (n=2)	100.0	%
ASAP-0008557	ASAP-0008557-001	ASAPPNBTAE	SARS-CoV-2 nsp3 macrodomain TR-FRET dose response		67.368	uM		60.404	uM		75.135	uM		N = 20	partial curve, showing multiple points near only one asymptote	1.094	0.984		4.172	0.0	%	100.0	%	61.174	%	± 2.935298045578294 (n=2)	-2.122	%	± 0.0969320196036588 (n=2)	100.0	%
ASAP-0008559	ASAP-0008559-001	ASAPPNBTAE	SARS-CoV-2 nsp3 macrodomain TR-FRET dose response		2.938	uM		2.732	uM		3.161	uM		N = 20	complete curve, showing multiple points near both asymptotes	1.225	0.998		5.532	0.0	%	100.0	%	96.869	%	± 0.6890396073416856 (n=2)	-0.691	%	± 0.8911448858903195 (n=2)	100.0	%
ASAP-0008560	ASAP-0008560-001	ASAPPNBTAE	SARS-CoV-2 nsp3 macrodomain TR-FRET dose response		6.096	uM		4.648	uM		7.993	uM		N = 20	complete curve, showing multiple points near both asymptotes	0.948	0.965		5.215	0.0	%	100.0	%	84.67	%	± 3.6097555176847864 (n=2)	-0.882	%	± 6.497800033999212 (n=2)	100.0	%
ASAP-0008562	ASAP-0008562-001	ASAPPNBTAE	SARS-CoV-2 nsp3 macrodomain TR-FRET dose response		2.132	uM		1.231	uM		3.691	uM		N = 20	complete curve, showing multiple points near both asymptotes	0.85	0.877		5.671	0.0	%	100.0	%	94.817	%	± 0.1741440345512524 (n=2)	-1.573	%	± 6.389718655677876 (n=2)	100.0	%
ASAP-0008564	ASAP-0008564-001	ASAPPNBTAE	SARS-CoV-2 nsp3 macrodomain TR-FRET dose response		4.995	uM		4.156	uM		6.004	uM		N = 20	complete curve, showing multiple points near both asymptotes	1.054	0.984		5.301	0.0	%	100.0	%	86.594	%	± 0.8845254572797023 (n=2)	-1.996	%	± 4.391419736712317 (n=2)	100.0	%
ASAP-0008565	ASAP-0008565-001	ASAPPNBTAE	SARS-CoV-2 nsp3 macrodomain TR-FRET dose response		0.259	uM		0.227	uM		0.294	uM		N = 20	complete curve, showing multiple points near both asymptotes	1.118	0.993		6.587	0.0	%	100.0	%	100.638	%	± 0.1771381466694663 (n=2)	2.256	%	± 7.505728934907902 (n=2)	100.0	%
ASAP-0008567	ASAP-0008567-001	ASAPPNBTAE	SARS-CoV-2 nsp3 macrodomain TR-FRET dose response		0.446	uM		0.407	uM		0.489	uM		N = 20	complete curve, showing multiple points near both asymptotes	1.243	0.996		6.35	0.0	%	100.0	%	101.027	%	± 1.401125785798704 (n=2)	-1.981	%	± 1.9920866420824466 (n=2)	100.0	%
ASAP-0008568	ASAP-0008568-001	ASAPPNBTAE	SARS-CoV-2 nsp3 macrodomain TR-FRET dose response		0.711	uM		0.621	uM		0.814	uM		N = 20	complete curve, showing multiple points near both asymptotes	1.04	0.992		6.148	0.0	%	100.0	%	100.687	%	± 1.3903685613595715 (n=2)	0.925	%	± 3.000674298233361 (n=2)	100.0	%
ASAP-0008570	ASAP-0008570-001	ASAPPNBTAE	SARS-CoV-2 nsp3 macrodomain TR-FRET dose response		4.546	uM		4.076	uM		5.071	uM		N = 20	complete curve, showing multiple points near both asymptotes	1.163	0.995		5.342	0.0	%	100.0	%	95.376	%	± 1.2590807910733486 (n=2)	-2.822	%	± 1.7772755348715175 (n=2)	100.0	%
ASAP-0008561	ASAP-0008561-001	ASAPPNBTAE	SARS-CoV-2 nsp3 macrodomain TR-FRET dose response		0.701	uM		0.459	uM		1.07	uM		N = 20	complete curve, showing multiple points near both asymptotes	1.166	0.936		6.154	0.0	%	100.0	%	98.06	%	± 1.2793814107144998 (n=2)	-25.949	%	± 32.96800500388116 (n=2)	100.0	%
ASAP-0008569	ASAP-0008569-001	ASAPPNBTAE	SARS-CoV-2 nsp3 macrodomain TR-FRET dose response		0.819	uM		0.713	uM		0.94	uM		N = 20	complete curve, showing multiple points near both asymptotes	1.213	0.991		6.087	0.0	%	100.0	%	97.803	%	± 1.0158402015489723 (n=2)	-1.076	%	± 0.28904194912280146 (n=2)	100.0	%
ASAP-0008558	ASAP-0008558-001	ASAPPNBTAE	SARS-CoV-2 nsp3 macrodomain TR-FRET dose response		1.505	uM		1.298	uM		1.745	uM		N = 20	complete curve, showing multiple points near both asymptotes	0.919	0.991		5.822	0.0	%	100.0	%	93.837	%	± 2.020950152641859 (n=2)	-2.278	%	± 4.795559713643398 (n=2)	100.0	%
ASAP-0008566	ASAP-0008566-001	ASAPPNBTAE	SARS-CoV-2 nsp3 macrodomain TR-FRET dose response		25.976	uM		17.542	uM		38.465	uM		N = 20	partial curve, showing multiple points near only one asymptote	0.699	0.914		4.585	0.0	%	100.0	%	68.564	%	± 0.6642667013113464 (n=2)	-2.468	%	± 2.7364901388938 (n=2)	100.0	%
ASAP-0008563	ASAP-0008563-001	ASAPPNBTAE	SARS-CoV-2 nsp3 macrodomain TR-FRET dose response		0.737	uM		0.661	uM		0.821	uM		N = 20	complete curve, showing multiple points near both asymptotes	1.073	0.995		6.133	0.0	%	100.0	%	99.455	%	± 0.07157816141344538 (n=2)	2.548	%	± 2.475086955059533 (n=2)	100.0	%
ASAP-0008571	ASAP-0008571-001	ASAPPNBTAE	SARS-CoV-2 nsp3 macrodomain TR-FRET dose response		0.143	uM		0.126	uM		0.163	uM		N = 20	complete curve, showing multiple points near both asymptotes	1.083	0.993		6.844	0.0	%	100.0	%	101.107	%	± 0.32875351057988755 (n=2)	7.283	%	± 0.13365810904647568 (n=2)	100.0	%
ASAP-0008572	ASAP-0008572-001	ASAPPNBTAE	SARS-CoV-2 nsp3 macrodomain TR-FRET dose response		2.896	uM		2.672	uM		3.138	uM		N = 20	complete curve, showing multiple points near both asymptotes	1.238	0.997		5.538	0.0	%	100.0	%	98.045	%	± 1.0963035929780904 (n=2)	-1.954	%	± 5.371413875015381 (n=2)	100.0	%
ASAP-0008573	ASAP-0008573-001	ASAPPNBTAE	SARS-CoV-2 nsp3 macrodomain TR-FRET dose response		0.868	uM		0.591	uM		1.274	uM		N = 20	complete curve, showing multiple points near both asymptotes	0.911	0.948		6.061	0.0	%	100.0	%	98.274	%	± 1.2306340285520119 (n=2)	-5.022	%	± 0.4159104959021117 (n=2)	100.0	%
ASAP-0008575	ASAP-0008575-001	ASAPPNBTAE	SARS-CoV-2 nsp3 macrodomain TR-FRET dose response		8.667	uM		7.483	uM		10.039	uM		N = 20	complete curve, showing multiple points near both asymptotes	0.976	0.989		5.062	0.0	%	100.0	%	83.715	%	± 0.6432323893313174 (n=2)	-0.872	%	± 3.543814328672279 (n=2)	100.0	%
ASAP-0008576	ASAP-0008576-001	ASAPPNBTAE	SARS-CoV-2 nsp3 macrodomain TR-FRET dose response		0.206	uM		0.155	uM		0.273	uM		N = 18 (and 2 outliers)	complete curve, showing multiple points near both asymptotes	0.97	0.963		6.687	0.0	%	100.0	%	93.795	%	± 0.13611071845502162 (n=2)	1.076	%	± 2.011035654438702 (n=2)	100.0	%
ASAP-0008579	ASAP-0008579-001	ASAPPNBTAE	SARS-CoV-2 nsp3 macrodomain TR-FRET dose response		3.0	uM		2.482	uM		3.625	uM		N = 18 (and 2 outliers)	complete curve, showing multiple points near both asymptotes	0.911	0.984		5.523	0.0	%	100.0	%	82.799	%	± 1.3449983218745645 (n=2)	-5.094	%	± 1.4565829462441267 (n=2)	100.0	%
ASAP-0008581	ASAP-0008581-001	ASAPPNBTAE	SARS-CoV-2 nsp3 macrodomain TR-FRET dose response		0.269	uM		0.236	uM		0.307	uM		N = 20	complete curve, showing multiple points near both asymptotes	1.26	0.992		6.57	0.0	%	100.0	%	98.99	%	± 2.078874083836927 (n=2)	-5.198	%	± 6.408680312088684 (n=2)	100.0	%
ASAP-0008582	ASAP-0008582-001	ASAPPNBTAE	SARS-CoV-2 nsp3 macrodomain TR-FRET dose response	>	99.5	uM	falls outside the dose series							N = 20	partial curve, showing multiple points near only one asymptote	0.5	0.681	<	4.002	0.0	%	100.0	%	31.505	%	± 0.2867725520647324 (n=2)	-5.354	%	± 2.8250774618139385 (n=2)	100.0	%
ASAP-0008587	ASAP-0008587-001	ASAPPNBTAE	SARS-CoV-2 nsp3 macrodomain TR-FRET dose response		0.411	uM		0.358	uM		0.471	uM		N = 20	complete curve, showing multiple points near both asymptotes	1.303	0.992		6.386	0.0	%	100.0	%	100.442	%	± 1.3110758407946923 (n=2)	-5.355	%	± 9.579976306302697 (n=2)	100.0	%
ASAP-0008589	ASAP-0008589-001	ASAPPNBTAE	SARS-CoV-2 nsp3 macrodomain TR-FRET dose response		6.782	uM		5.815	uM		7.909	uM		N = 19 (and 1 outlier)	complete curve, showing multiple points near both asymptotes	1.215	0.989		5.169	0.0	%	100.0	%	97.922	%	± 0.36317231294782404 (n=2)	-1.475	%	± 0.3585833640819579 (n=2)	100.0	%
ASAP-0008592	ASAP-0008592-001	ASAPPNBTAE	SARS-CoV-2 nsp3 macrodomain TR-FRET dose response		0.892	uM		0.738	uM		1.079	uM		N = 20	complete curve, showing multiple points near both asymptotes	1.119	0.985		6.049	0.0	%	100.0	%	99.222	%	± 1.019460110073876 (n=2)	-6.12	%	± 5.949274732138663 (n=2)	100.0	%
ASAP-0008577	ASAP-0008577-001	ASAPPNBTAE	SARS-CoV-2 nsp3 macrodomain TR-FRET dose response		0.341	uM		0.305	uM		0.381	uM		N = 20	complete curve, showing multiple points near both asymptotes	1.21	0.995		6.468	0.0	%	100.0	%	99.299	%	± 1.4579275992990182 (n=2)	-2.329	%	± 6.53457450802412 (n=2)	100.0	%
ASAP-0008590	ASAP-0008590-001	ASAPPNBTAE	SARS-CoV-2 nsp3 macrodomain TR-FRET dose response		1.173	uM		0.922	uM		1.494	uM		N = 20	complete curve, showing multiple points near both asymptotes	1.033	0.975		5.931	0.0	%	100.0	%	97.355	%	± 1.1143599772297335 (n=2)	-2.613	%	± 4.109610692556167 (n=2)	100.0	%
ASAP-0008574	ASAP-0008574-001	ASAPPNBTAE	SARS-CoV-2 nsp3 macrodomain TR-FRET dose response		0.961	uM		0.86	uM		1.073	uM		N = 20	complete curve, showing multiple points near both asymptotes	1.164	0.995		6.017	0.0	%	100.0	%	98.821	%	± 0.3938579160620596 (n=2)	-2.759	%	± 1.9741476789507546 (n=2)	100.0	%
ASAP-0008584	ASAP-0008584-001	ASAPPNBTAE	SARS-CoV-2 nsp3 macrodomain TR-FRET dose response	>	99.5	uM	falls outside the dose series							N = 20				<	4.002					1.822	%	± 2.8398274679467503 (n=2)	-16.23	%	± 2.621467891119144 (n=2)
ASAP-0008580	ASAP-0008580-001	ASAPPNBTAE	SARS-CoV-2 nsp3 macrodomain TR-FRET dose response		2.71	uM		2.459	uM		2.987	uM		N = 20	complete curve, showing multiple points near both asymptotes	1.297	0.996		5.567	0.0	%	100.0	%	98.447	%	± 0.05968263488973065 (n=2)	-4.541	%	± 3.4766711115402407 (n=2)	100.0	%
ASAP-0008594	ASAP-0008594-001	ASAPPNBTAE	SARS-CoV-2 nsp3 macrodomain TR-FRET dose response		0.699	uM		0.63	uM		0.776	uM		N = 20	complete curve, showing multiple points near both asymptotes	1.14	0.995		6.156	0.0	%	100.0	%	98.863	%	± 0.2743955399436292 (n=2)	-3.156	%	± 4.755455533219008 (n=2)	100.0	%
ASAP-0008596	ASAP-0008596-001	ASAPPNBTAE	SARS-CoV-2 nsp3 macrodomain TR-FRET dose response		0.538	uM		0.48	uM		0.604	uM		N = 20	complete curve, showing multiple points near both asymptotes	1.26	0.994		6.269	0.0	%	100.0	%	99.654	%	± 1.5260908544587168 (n=2)	-2.083	%	± 2.8742181689034423 (n=2)	100.0	%
ASAP-0008598	ASAP-0008598-001	ASAPPNBTAE	SARS-CoV-2 nsp3 macrodomain TR-FRET dose response		0.757	uM		0.653	uM		0.876	uM		N = 20	complete curve, showing multiple points near both asymptotes	1.2	0.991		6.121	0.0	%	100.0	%	98.564	%	± 2.263176520403669 (n=2)	-3.726	%	± 5.079005815152695 (n=2)	100.0	%
ASAP-0008602	ASAP-0008602-001	ASAPPNBTAE	SARS-CoV-2 nsp3 macrodomain TR-FRET dose response		0.416	uM		0.294	uM		0.588	uM		N = 20	complete curve, showing multiple points near both asymptotes	1.308	0.94		6.381	0.0	%	100.0	%	97.079	%	± 1.0380397895966305 (n=2)	-4.476	%	± 3.1015891107276023 (n=2)	100.0	%
ASAP-0008604	ASAP-0008604-001	ASAPPNBTAE	SARS-CoV-2 nsp3 macrodomain TR-FRET dose response		2.187	uM		1.903	uM		2.513	uM		N = 20	complete curve, showing multiple points near both asymptotes	1.128	0.992		5.66	0.0	%	100.0	%	97.065	%	± 0.46874848259367313 (n=2)	-6.302	%	± 5.314599248873119 (n=2)	100.0	%
ASAP-0008608	ASAP-0008608-001	ASAPPNBTAE	SARS-CoV-2 nsp3 macrodomain TR-FRET dose response		8.537	uM		6.478	uM		11.251	uM		N = 20	complete curve, showing multiple points near both asymptotes	1.03	0.962		5.069	0.0	%	100.0	%	86.599	%	± 0.5279509805851677 (n=2)	-4.921	%	± 5.255031590586126 (n=2)	100.0	%
ASAP-0008613	ASAP-0008613-001	ASAPPNBTAE	SARS-CoV-2 nsp3 macrodomain TR-FRET dose response		40.556	uM		20.607	uM		79.818	uM		N = 20	partial curve, showing multiple points near only one asymptote	0.598	0.811		4.392	0.0	%	100.0	%	61.306	%	± 0.43414086234440785 (n=2)	-6.898	%	± 0.9369854710338181 (n=2)	100.0	%
ASAP-0008614	ASAP-0008614-001	ASAPPNBTAE	SARS-CoV-2 nsp3 macrodomain TR-FRET dose response		26.445	uM		18.907	uM		36.988	uM		N = 20	partial curve, showing multiple points near only one asymptote	0.618	0.949		4.578	0.0	%	100.0	%	65.363	%	± 2.051738256891673 (n=2)	-8.336	%	± 3.4282944530572546 (n=2)	100.0	%
ASAP-0008616	ASAP-0008616-001	ASAPPNBTAE	SARS-CoV-2 nsp3 macrodomain TR-FRET dose response		0.25	uM		0.184	uM		0.34	uM		N = 20	complete curve, showing multiple points near both asymptotes	1.209	0.955		6.602	0.0	%	100.0	%	96.744	%	± 0.6817782111054407 (n=2)	-4.497	%	± 4.871705329029968 (n=2)	100.0	%
ASAP-0008617	ASAP-0008617-001	ASAPPNBTAE	SARS-CoV-2 nsp3 macrodomain TR-FRET dose response	>	99.5	uM	falls outside the dose series							N = 20	partial curve, showing multiple points near only one asymptote	0.5	0.049	<	4.002	0.0	%	100.0	%	34.492	%	± 6.877654912524618 (n=2)	-8.234	%	± 9.603517934300639 (n=2)	100.0	%
ASAP-0008619	ASAP-0008619-001	ASAPPNBTAE	SARS-CoV-2 nsp3 macrodomain TR-FRET dose response		3.485	uM		2.942	uM		4.128	uM		N = 20	complete curve, showing multiple points near both asymptotes	1.153	0.988		5.458	0.0	%	100.0	%	92.706	%	± 0.9041031741751947 (n=2)	-6.424	%	± 5.899759181515216 (n=2)	100.0	%
ASAP-0008607	ASAP-0008607-001	ASAPPNBTAE	SARS-CoV-2 nsp3 macrodomain TR-FRET dose response		9.282	uM		7.159	uM		12.036	uM		N = 20	complete curve, showing multiple points near both asymptotes	1.173	0.964		5.032	0.0	%	100.0	%	82.976	%	± 0.25048580137079307 (n=2)	-6.476	%	± 0.5063040220151844 (n=2)	100.0	%
ASAP-0008618	ASAP-0008618-001	ASAPPNBTAE	SARS-CoV-2 nsp3 macrodomain TR-FRET dose response		0.422	uM		0.378	uM		0.471	uM		N = 20	complete curve, showing multiple points near both asymptotes	1.26	0.995		6.375	0.0	%	100.0	%	98.105	%	± 0.1617306075530358 (n=2)	-2.989	%	± 3.8081352966821065 (n=2)	100.0	%
ASAP-0008600	ASAP-0008600-001	ASAPPNBTAE	SARS-CoV-2 nsp3 macrodomain TR-FRET dose response		0.998	uM		0.891	uM		1.119	uM		N = 20	complete curve, showing multiple points near both asymptotes	1.289	0.994		6.001	0.0	%	100.0	%	98.612	%	± 1.8294888209744506 (n=2)	-6.863	%	± 2.8983649308155917 (n=2)	100.0	%
ASAP-0008615	ASAP-0008615-001	ASAPPNBTAE	SARS-CoV-2 nsp3 macrodomain TR-FRET dose response		1.155	uM		0.968	uM		1.378	uM		N = 20	complete curve, showing multiple points near both asymptotes	0.989	0.988		5.937	0.0	%	100.0	%	96.596	%	± 0.24689826162554576 (n=2)	-3.478	%	± 7.696621115533019 (n=2)	100.0	%
ASAP-0008610	ASAP-0008610-001	ASAPPNBTAE	SARS-CoV-2 nsp3 macrodomain TR-FRET dose response		3.252	uM		2.013	uM		5.253	uM		N = 20	complete curve, showing multiple points near both asymptotes	1.075	0.89		5.488	0.0	%	100.0	%	90.235	%	± 1.2380248999068821 (n=2)	-5.285	%	± 6.832033372455365 (n=2)	100.0	%
ASAP-0008620	ASAP-0008620-001	ASAPPNBTAE	SARS-CoV-2 nsp3 macrodomain TR-FRET dose response		3.497	uM		3.096	uM		3.95	uM		N = 20	complete curve, showing multiple points near both asymptotes	1.288	0.993		5.456	0.0	%	100.0	%	97.347	%	± 0.3183415531237563 (n=2)	-4.5	%	± 1.8036683128775246 (n=2)	100.0	%
ASAP-0008621	ASAP-0008621-001	ASAPPNBTAE	SARS-CoV-2 nsp3 macrodomain TR-FRET dose response		0.203	uM		0.167	uM		0.247	uM		N = 20	complete curve, showing multiple points near both asymptotes	1.279	0.982		6.691	0.0	%	100.0	%	98.697	%	± 0.5925320907962285 (n=2)	-1.688	%	± 3.697294100573428 (n=2)	100.0	%
ASAP-0008622	ASAP-0008622-001	ASAPPNBTAE	SARS-CoV-2 nsp3 macrodomain TR-FRET dose response		1.043	uM		0.913	uM		1.191	uM		N = 20	complete curve, showing multiple points near both asymptotes	1.12	0.993		5.982	0.0	%	100.0	%	97.993	%	± 1.142197127734209 (n=2)	-3.756	%	± 0.6247671806491185 (n=2)	100.0	%
ASAP-0008623	ASAP-0008623-001	ASAPPNBTAE	SARS-CoV-2 nsp3 macrodomain TR-FRET dose response		8.696	uM		7.108	uM		10.639	uM		N = 20	complete curve, showing multiple points near both asymptotes	1.023	0.981		5.061	0.0	%	100.0	%	87.436	%	± 0.3257971620379394 (n=2)	-5.382	%	± 2.899917620714733 (n=2)	100.0	%
ASAP-0000132	ASAP-0000132-002	ASAPPNBTAE	SARS-CoV-2 nsp3 macrodomain TR-FRET dose response		0.435	uM		0.396	uM		0.479	uM		N = 20	complete curve, showing multiple points near both asymptotes	1.131	0.996		6.361	0.0	%	100.0	%	100.205	%	± 0.6384525995353939 (n=2)	0.031	%	± 1.6355952789731754 (n=2)	100.0	%
ASAP-0008637	ASAP-0008637-001	ASAPPNBTAE	SARS-CoV-2 nsp3 macrodomain TR-FRET dose response		0.306	uM		0.284	uM		0.33	uM		N = 20	complete curve, showing multiple points near both asymptotes	1.608	0.997		6.515	0.0	%	100.0	%	99.78	%	± 0.5997017754901137 (n=2)	-1.672	%	± 1.8020683974346268 (n=2)	100.0	%
ASAP-0008641	ASAP-0008641-001	ASAPPNBTAE	SARS-CoV-2 nsp3 macrodomain TR-FRET dose response		0.163	uM		0.154	uM		0.172	uM		N = 20	complete curve, showing multiple points near both asymptotes	1.352	0.998		6.788	0.0	%	100.0	%	101.013	%	± 0.15307195899495774 (n=2)	2.256	%	± 0.12576383573299119 (n=2)	100.0	%
ASAP-0008655	ASAP-0008655-001	ASAPPNBTAE	SARS-CoV-2 nsp3 macrodomain TR-FRET dose response		1.197	uM		0.991	uM		1.445	uM		N = 20	complete curve, showing multiple points near both asymptotes	1.2	0.985		5.922	0.0	%	100.0	%	98.41	%	± 0.6119155950137827 (n=2)	-11.068	%	± 0.4891886925970925 (n=2)	100.0	%
ASAP-0008644	ASAP-0008644-001	ASAPPNBTAE	SARS-CoV-2 nsp3 macrodomain TR-FRET dose response		0.128	uM		0.096	uM		0.17	uM		N = 18 (and 2 outliers)	complete curve, showing multiple points near both asymptotes	1.317	0.957		6.893	0.0	%	100.0	%	98.109	%	± 0.4653119971534889 (n=2)	-0.073	%	± 9.455289744017644 (n=2)	100.0	%
ASAP-0008657	ASAP-0008657-001	ASAPPNBTAE	SARS-CoV-2 nsp3 macrodomain TR-FRET dose response		0.894	uM		0.816	uM		0.98	uM		N = 20	complete curve, showing multiple points near both asymptotes	1.194	0.996		6.049	0.0	%	100.0	%	101.204	%	± 0.7462676097741417 (n=2)	-2.51	%	± 0.17987904052182677 (n=2)	100.0	%
ASAP-0008656	ASAP-0008656-001	ASAPPNBTAE	SARS-CoV-2 nsp3 macrodomain TR-FRET dose response		1.78	uM		1.444	uM		2.195	uM		N = 20	complete curve, showing multiple points near both asymptotes	1.305	0.982		5.75	0.0	%	100.0	%	100.109	%	± 0.3602105696092665 (n=2)	-8.566	%	± 2.8835177761969617 (n=2)	100.0	%
ASAP-0008645	ASAP-0008645-001	ASAPPNBTAE	SARS-CoV-2 nsp3 macrodomain TR-FRET dose response		0.046	uM		0.037	uM		0.057	uM		N = 20	complete curve, showing multiple points near both asymptotes	1.411	0.963		7.335	0.0	%	100.0	%	98.615	%	± 0.05297690270425336 (n=2)	5.624	%	± 0.3925146117063204 (n=2)	100.0	%
ASAP-0008651	ASAP-0008651-001	ASAPPNBTAE	SARS-CoV-2 nsp3 macrodomain TR-FRET dose response		0.025	uM		0.023	uM		0.027	uM		N = 18 (and 2 outliers)	partial curve, showing multiple points near only one asymptote	2.175	0.993		7.605	0.0	%	100.0	%	100.208	%	± 0.5122089640789548 (n=2)	3.432	%	± 0.26420308327454267 (n=2)	100.0	%
ASAP-0008633	ASAP-0008633-001	ASAPPNBTAE	SARS-CoV-2 nsp3 macrodomain TR-FRET dose response	>	99.5	uM	falls outside the dose series							N = 20	partial curve, showing multiple points near only one asymptote	0.681	0.563	<	4.002	0.0	%	100.0	%	20.096	%	± 0.5613299359066434 (n=2)	-8.198	%	± 7.124521816894872 (n=2)	100.0	%
ASAP-0008630	ASAP-0008630-001	ASAPPNBTAE	SARS-CoV-2 nsp3 macrodomain TR-FRET dose response		6.078	uM		5.295	uM		6.977	uM		N = 20	complete curve, showing multiple points near both asymptotes	1.142	0.991		5.216	0.0	%	100.0	%	96.596	%	± 1.0202315659890193 (n=2)	-2.696	%	± 5.250233003295767 (n=2)	100.0	%
ASAP-0008649	ASAP-0008649-001	ASAPPNBTAE	SARS-CoV-2 nsp3 macrodomain TR-FRET dose response		1.118	uM		0.986	uM		1.267	uM		N = 20	complete curve, showing multiple points near both asymptotes	1.237	0.992		5.952	0.0	%	100.0	%	98.044	%	± 0.8292503712198469 (n=2)	4.602	%	± 3.413852245359118 (n=2)	100.0	%
ASAP-0008648	ASAP-0008648-001	ASAPPNBTAE	SARS-CoV-2 nsp3 macrodomain TR-FRET dose response		0.082	uM		0.061	uM		0.111	uM		N = 20	complete curve, showing multiple points near both asymptotes	1.255	0.943		7.085	0.0	%	100.0	%	99.525	%	± 0.727067528641307 (n=2)	6.454	%	± 1.5964015758437426 (n=2)	100.0	%
ASAP-0008646	ASAP-0008646-001	ASAPPNBTAE	SARS-CoV-2 nsp3 macrodomain TR-FRET dose response		0.242	uM		0.221	uM		0.266	uM		N = 20	complete curve, showing multiple points near both asymptotes	1.237	0.996		6.616	0.0	%	100.0	%	99.472	%	± 1.4020051376460354 (n=2)	4.523	%	± 1.137016774290038 (n=2)	100.0	%
ASAP-0008654	ASAP-0008654-001	ASAPPNBTAE	SARS-CoV-2 nsp3 macrodomain TR-FRET dose response		2.569	uM		2.168	uM		3.043	uM		N = 20	complete curve, showing multiple points near both asymptotes	1.177	0.986		5.59	0.0	%	100.0	%	96.373	%	± 0.4945625843696255 (n=2)	1.127	%	± 4.47978448212547 (n=2)	100.0	%
ASAP-0008647	ASAP-0008647-001	ASAPPNBTAE	SARS-CoV-2 nsp3 macrodomain TR-FRET dose response		0.26	uM		0.226	uM		0.299	uM		N = 20	complete curve, showing multiple points near both asymptotes	1.206	0.991		6.585	0.0	%	100.0	%	100.831	%	± 0.718862042998418 (n=2)	5.052	%	± 1.8881386894882703 (n=2)	100.0	%
ASAP-0008650	ASAP-0008650-001	ASAPPNBTAE	SARS-CoV-2 nsp3 macrodomain TR-FRET dose response		0.326	uM		0.299	uM		0.356	uM		N = 20	complete curve, showing multiple points near both asymptotes	1.257	0.997		6.487	0.0	%	100.0	%	100.45	%	± 0.5245684431110774 (n=2)	-2.77	%	± 3.135139983044154 (n=2)	100.0	%
ASAP-0008640	ASAP-0008640-001	ASAPPNBTAE	SARS-CoV-2 nsp3 macrodomain TR-FRET dose response		31.732	uM		24.427	uM		41.221	uM		N = 20	partial curve, showing multiple points near only one asymptote	1.272	0.938		4.499	0.0	%	100.0	%	80.368	%	± 6.577260499021165 (n=2)	-14.982	%	± 1.3802512946682286 (n=2)	100.0	%
ASAP-0008622	ASAP-0008622-001	ASAPPNBTAE	SARS-CoV-2 nsp3 macrodomain TR-FRET dose response		1.382	uM		1.208	uM		1.581	uM		N = 20	complete curve, showing multiple points near both asymptotes	1.201	0.992		5.86	0.0	%	100.0	%	98.178	%	± 0.9373405160856739 (n=2)	-6.641	%	± 0.33842064892913426 (n=2)	100.0	%
ASAP-0008621	ASAP-0008621-001	ASAPPNBTAE	SARS-CoV-2 nsp3 macrodomain TR-FRET dose response		0.23	uM		0.184	uM		0.288	uM		N = 20	complete curve, showing multiple points near both asymptotes	1.09	0.979		6.638	0.0	%	100.0	%	98.761	%	± 1.2339788024498364 (n=2)	-4.613	%	± 1.9710170953370625 (n=2)	100.0	%
ASAP-0008619	ASAP-0008619-001	ASAPPNBTAE	SARS-CoV-2 nsp3 macrodomain TR-FRET dose response		5.543	uM		4.619	uM		6.652	uM		N = 20	complete curve, showing multiple points near both asymptotes	1.252	0.986		5.256	0.0	%	100.0	%	94.9	%	± 1.6189946468690986 (n=2)	-6.418	%	± 2.568900655782416 (n=2)	100.0	%
ASAP-0008616	ASAP-0008616-001	ASAPPNBTAE	SARS-CoV-2 nsp3 macrodomain TR-FRET dose response		0.302	uM		0.247	uM		0.369	uM		N = 20	complete curve, showing multiple points near both asymptotes	1.171	0.981		6.52	0.0	%	100.0	%	97.245	%	± 0.9306347839001966 (n=2)	-1.387	%	± 2.25339616508261 (n=2)	100.0	%
ASAP-0008615	ASAP-0008615-001	ASAPPNBTAE	SARS-CoV-2 nsp3 macrodomain TR-FRET dose response		1.347	uM		1.018	uM		1.782	uM		N = 20	complete curve, showing multiple points near both asymptotes	1.169	0.97		5.871	0.0	%	100.0	%	95.657	%	± 0.5845531866109341 (n=2)	-12.638	%	± 4.720879291298459 (n=2)	100.0	%
ASAP-0008613	ASAP-0008613-001	ASAPPNBTAE	SARS-CoV-2 nsp3 macrodomain TR-FRET dose response		37.565	uM		23.993	uM		58.813	uM		N = 20	partial curve, showing multiple points near only one asymptote	0.808	0.874		4.425	0.0	%	100.0	%	61.312	%	± 0.7977285746311552 (n=2)	-8.825	%	± 5.726672021337222 (n=2)	100.0	%
ASAP-0008610	ASAP-0008610-001	ASAPPNBTAE	SARS-CoV-2 nsp3 macrodomain TR-FRET dose response		3.449	uM		2.331	uM		5.103	uM		N = 20	complete curve, showing multiple points near both asymptotes	0.99	0.935		5.462	0.0	%	100.0	%	92.623	%	± 0.5381417513803138 (n=2)	-8.823	%	± 1.3944305060316575 (n=2)	100.0	%
ASAP-0008607	ASAP-0008607-001	ASAPPNBTAE	SARS-CoV-2 nsp3 macrodomain TR-FRET dose response		10.723	uM		8.267	uM		13.909	uM		N = 20	complete curve, showing multiple points near both asymptotes	1.147	0.965		4.97	0.0	%	100.0	%	85.052	%	± 0.4577107287308521 (n=2)	-7.272	%	± 9.154294780069758 (n=2)	100.0	%
ASAP-0008620	ASAP-0008620-001	ASAPPNBTAE	SARS-CoV-2 nsp3 macrodomain TR-FRET dose response		4.099	uM		3.535	uM		4.754	uM		N = 20	complete curve, showing multiple points near both asymptotes	1.234	0.991		5.387	0.0	%	100.0	%	99.584	%	± 1.0800706499804225 (n=2)	-7.391	%	± 2.054717533319211 (n=2)	100.0	%
ASAP-0008608	ASAP-0008608-001	ASAPPNBTAE	SARS-CoV-2 nsp3 macrodomain TR-FRET dose response		8.993	uM		7.247	uM		11.16	uM		N = 20	complete curve, showing multiple points near both asymptotes	1.105	0.975		5.046	0.0	%	100.0	%	86.478	%	± 0.9160418590717846 (n=2)	-5.827	%	± 0.40295489184465094 (n=2)	100.0	%
ASAP-0008623	ASAP-0008623-001	ASAPPNBTAE	SARS-CoV-2 nsp3 macrodomain TR-FRET dose response		13.554	uM		12.087	uM		15.199	uM		N = 20	complete curve, showing multiple points near both asymptotes	1.127	0.992		4.868	0.0	%	100.0	%	88.044	%	± 0.4543875340194652 (n=2)	-2.558	%	± 0.5908634127699852 (n=2)	100.0	%
ASAP-0008614	ASAP-0008614-001	ASAPPNBTAE	SARS-CoV-2 nsp3 macrodomain TR-FRET dose response		28.876	uM		21.747	uM		38.343	uM		N = 20	partial curve, showing multiple points near only one asymptote	0.603	0.96		4.539	0.0	%	100.0	%	64.547	%	± 0.4252880011083916 (n=2)	-1.593	%	± 4.935209840142667 (n=2)	100.0	%
ASAP-0008618	ASAP-0008618-001	ASAPPNBTAE	SARS-CoV-2 nsp3 macrodomain TR-FRET dose response		0.498	uM		0.437	uM		0.568	uM		N = 20	complete curve, showing multiple points near both asymptotes	1.137	0.992		6.303	0.0	%	100.0	%	98.394	%	± 0.4034606540267817 (n=2)	2.394	%	± 1.0948947081260683 (n=2)	100.0	%
ASAP-0008604	ASAP-0008604-001	ASAPPNBTAE	SARS-CoV-2 nsp3 macrodomain TR-FRET dose response		2.452	uM		2.104	uM		2.856	uM		N = 20	complete curve, showing multiple points near both asymptotes	0.983	0.99		5.611	0.0	%	100.0	%	95.565	%	± 1.3885073565293307 (n=2)	0.539	%	± 0.9934929625542684 (n=2)	100.0	%
ASAP-0008602	ASAP-0008602-001	ASAPPNBTAE	SARS-CoV-2 nsp3 macrodomain TR-FRET dose response		0.475	uM		0.352	uM		0.639	uM		N = 20	complete curve, showing multiple points near both asymptotes	1.268	0.959		6.324	0.0	%	100.0	%	97.48	%	± 0.9586337783029537 (n=2)	-3.675	%	± 11.298308714888456 (n=2)	100.0	%
ASAP-0008600	ASAP-0008600-001	ASAPPNBTAE	SARS-CoV-2 nsp3 macrodomain TR-FRET dose response		1.231	uM		1.081	uM		1.401	uM		N = 20	complete curve, showing multiple points near both asymptotes	1.196	0.993		5.91	0.0	%	100.0	%	98.734	%	± 2.196259463260741 (n=2)	-6.904	%	± 8.050007688899885 (n=2)	100.0	%
ASAP-0008596	ASAP-0008596-001	ASAPPNBTAE	SARS-CoV-2 nsp3 macrodomain TR-FRET dose response		0.616	uM		0.559	uM		0.679	uM		N = 20	complete curve, showing multiple points near both asymptotes	1.165	0.996		6.211	0.0	%	100.0	%	98.654	%	± 3.831929426449477 (n=2)	1.372	%	± 4.353930283549271 (n=2)	100.0	%
ASAP-0008594	ASAP-0008594-001	ASAPPNBTAE	SARS-CoV-2 nsp3 macrodomain TR-FRET dose response		0.883	uM		0.775	uM		1.005	uM		N = 20	complete curve, showing multiple points near both asymptotes	1.042	0.993		6.054	0.0	%	100.0	%	99.521	%	± 0.022819989657738463 (n=2)	-1.445	%	± 3.968446861992629 (n=2)	100.0	%
ASAP-0008590	ASAP-0008590-001	ASAPPNBTAE	SARS-CoV-2 nsp3 macrodomain TR-FRET dose response		1.518	uM		1.317	uM		1.75	uM		N = 20	complete curve, showing multiple points near both asymptotes	1.213	0.99		5.819	0.0	%	100.0	%	97.44	%	± 0.6113437465731869 (n=2)	0.426	%	± 0.6186169847567743 (n=2)	100.0	%
ASAP-0008587	ASAP-0008587-001	ASAPPNBTAE	SARS-CoV-2 nsp3 macrodomain TR-FRET dose response		0.493	uM		0.452	uM		0.537	uM		N = 20	complete curve, showing multiple points near both asymptotes	1.271	0.997		6.307	0.0	%	100.0	%	98.948	%	± 0.20640491827543112 (n=2)	-0.361	%	± 0.16846280795937793 (n=2)	100.0	%
ASAP-0008598	ASAP-0008598-001	ASAPPNBTAE	SARS-CoV-2 nsp3 macrodomain TR-FRET dose response		0.962	uM		0.91	uM		1.017	uM		N = 20	complete curve, showing multiple points near both asymptotes	1.242	0.999		6.017	0.0	%	100.0	%	99.431	%	± 1.6006847071768138 (n=2)	-0.616	%	± 1.2261854919119597 (n=2)	100.0	%
ASAP-0008592	ASAP-0008592-001	ASAPPNBTAE	SARS-CoV-2 nsp3 macrodomain TR-FRET dose response		1.421	uM		1.239	uM		1.629	uM		N = 20	complete curve, showing multiple points near both asymptotes	1.216	0.991		5.847	0.0	%	100.0	%	98.072	%	± 1.2550023248366464 (n=2)	-1.035	%	± 3.007506049495886 (n=2)	100.0	%
ASAP-0008589	ASAP-0008589-001	ASAPPNBTAE	SARS-CoV-2 nsp3 macrodomain TR-FRET dose response		8.836	uM		7.94	uM		9.833	uM		N = 20	complete curve, showing multiple points near both asymptotes	1.27	0.994		5.054	0.0	%	100.0	%	95.2	%	± 0.310664757548588 (n=2)	-3.883	%	± 0.03146009360247174 (n=2)	100.0	%
ASAP-0010718	ASAP-0010718-001	ASAPPNBTAE	SARS-CoV-2 nsp3 macrodomain TR-FRET dose response	>	99.5	uM	falls outside the dose series							N = 20		1.388	0.869	<	4.002	0.0	%	100.0	%	30.601	%	± 1.0680200230541876 (n=2)	-6.447	%	± 0.49950421806383083 (n=2)	100.0	%
ASAP-0010705	ASAP-0010705-001	ASAPPNBTAE	SARS-CoV-2 nsp3 macrodomain TR-FRET dose response	>	99.5	uM	falls outside the dose series							N = 20	partial curve, showing multiple points near only one asymptote	1.536	0.89	<	4.002	0.0	%	100.0	%	37.77	%	± 0.36232263248184443 (n=2)	-7.738	%	± 2.9785575708898757 (n=2)	100.0	%
ASAP-0010730	ASAP-0010730-001	ASAPPNBTAE	SARS-CoV-2 nsp3 macrodomain TR-FRET dose response		0.695	uM		0.643	uM		0.75	uM		N = 20	complete curve, showing multiple points near both asymptotes	1.261	0.997		6.158	0.0	%	100.0	%	99.354	%	± 1.270409863953077 (n=2)	-0.112	%	± 1.6462627306249797 (n=2)	100.0	%
ASAP-0010728	ASAP-0010728-001	ASAPPNBTAE	SARS-CoV-2 nsp3 macrodomain TR-FRET dose response		0.629	uM		0.577	uM		0.685	uM		N = 20	complete curve, showing multiple points near both asymptotes	1.291	0.997		6.201	0.0	%	100.0	%	100.784	%	± 0.8356755739816357 (n=2)	-0.478	%	± 1.6375588584984493 (n=2)	100.0	%
ASAP-0010732	ASAP-0010732-001	ASAPPNBTAE	SARS-CoV-2 nsp3 macrodomain TR-FRET dose response		1.391	uM		1.284	uM		1.506	uM		N = 20	complete curve, showing multiple points near both asymptotes	1.142	0.997		5.857	0.0	%	100.0	%	99.838	%	± 0.7226222162351659 (n=2)	-3.132	%	± 4.591807512744886 (n=2)	100.0	%
ASAP-0010723	ASAP-0010723-001	ASAPPNBTAE	SARS-CoV-2 nsp3 macrodomain TR-FRET dose response		0.035	uM		0.031	uM		0.038	uM		N = 20	complete curve, showing multiple points near both asymptotes	1.673	0.99		7.462	0.0	%	100.0	%	99.816	%	± 1.9856250244435443 (n=2)	6.768	%	± 0.2865254029450645 (n=2)	100.0	%
ASAP-0010729	ASAP-0010729-001	ASAPPNBTAE	SARS-CoV-2 nsp3 macrodomain TR-FRET dose response		0.866	uM		0.791	uM		0.948	uM		N = 20	complete curve, showing multiple points near both asymptotes	1.101	0.997		6.062	0.0	%	100.0	%	100.016	%	± 0.1583480700789455 (n=2)	-4.717	%	± 1.1181321201714585 (n=2)	100.0	%
ASAP-0010715	ASAP-0010715-001	ASAPPNBTAE	SARS-CoV-2 nsp3 macrodomain TR-FRET dose response		19.303	uM		16.361	uM		22.775	uM		N = 20	partial curve, showing multiple points near only one asymptote	0.929	0.982		4.714	0.0	%	100.0	%	75.95	%	± 0.8405524701165283 (n=2)	-5.744	%	± 0.7628191829465519 (n=2)	100.0	%
ASAP-0010716	ASAP-0010716-001	ASAPPNBTAE	SARS-CoV-2 nsp3 macrodomain TR-FRET dose response		0.04	uM		0.034	uM		0.047	uM		N = 20	complete curve, showing multiple points near both asymptotes	1.247	0.982		7.397	0.0	%	100.0	%	98.143	%	± 0.14157564742033818 (n=2)	9.164	%	± 0.8078863022970688 (n=2)	100.0	%
ASAP-0010709	ASAP-0010709-001	ASAPPNBTAE	SARS-CoV-2 nsp3 macrodomain TR-FRET dose response		0.939	uM		0.831	uM		1.062	uM		N = 20	complete curve, showing multiple points near both asymptotes	1.188	0.994		6.027	0.0	%	100.0	%	99.509	%	± 0.12077870649112263 (n=2)	-6.44	%	± 5.419499720243642 (n=2)	100.0	%
ASAP-0010731	ASAP-0010731-001	ASAPPNBTAE	SARS-CoV-2 nsp3 macrodomain TR-FRET dose response		1.291	uM		1.181	uM		1.411	uM		N = 20	complete curve, showing multiple points near both asymptotes	1.265	0.996		5.889	0.0	%	100.0	%	99.274	%	± 0.9956636622298372 (n=2)	-0.456	%	± 2.2267792606729344 (n=2)	100.0	%
ASAP-0010706	ASAP-0010706-001	ASAPPNBTAE	SARS-CoV-2 nsp3 macrodomain TR-FRET dose response	>	99.5	uM	falls outside the dose series							N = 20				<	4.002					-0.062	%	± 3.1308725724855777 (n=2)	-9.602	%	± 3.606973151333491 (n=2)
ASAP-0010720	ASAP-0010720-001	ASAPPNBTAE	SARS-CoV-2 nsp3 macrodomain TR-FRET dose response		0.678	uM		0.573	uM		0.803	uM		N = 20	complete curve, showing multiple points near both asymptotes	1.264	0.987		6.169	0.0	%	100.0	%	97.106	%	± 0.34447934269627234 (n=2)	-5.861	%	± 1.7152054496010387 (n=2)	100.0	%
ASAP-0010708	ASAP-0010708-001	ASAPPNBTAE	SARS-CoV-2 nsp3 macrodomain TR-FRET dose response		1.322	uM		1.105	uM		1.581	uM		N = 20	complete curve, showing multiple points near both asymptotes	1.206	0.987		5.879	0.0	%	100.0	%	100.432	%	± 0.294183653906888 (n=2)	-10.671	%	± 0.9323247039380894 (n=2)	100.0	%
ASAP-0010727	ASAP-0010727-001	ASAPPNBTAE	SARS-CoV-2 nsp3 macrodomain TR-FRET dose response		0.792	uM		0.72	uM		0.871	uM		N = 20	complete curve, showing multiple points near both asymptotes	1.229	0.996		6.101	0.0	%	100.0	%	99.319	%	± 1.9882091320194442 (n=2)	-0.398	%	± 2.97150960629449 (n=2)	100.0	%
ASAP-0010710	ASAP-0010710-001	ASAPPNBTAE	SARS-CoV-2 nsp3 macrodomain TR-FRET dose response		17.844	uM		15.831	uM		20.113	uM		N = 20	partial curve, showing multiple points near only one asymptote	1.254	0.99		4.749	0.0	%	100.0	%	89.724	%	± 0.31004435593850765 (n=2)	-3.553	%	± 0.09916276800164339 (n=2)	100.0	%
ASAP-0010707	ASAP-0010707-001	ASAPPNBTAE	SARS-CoV-2 nsp3 macrodomain TR-FRET dose response	>	99.5	uM	falls outside the dose series							N = 20				<	4.002					-0.782	%	± 6.959687515417494 (n=2)	-18.774	%	± 2.187389068935744 (n=2)
ASAP-0010717	ASAP-0010717-001	ASAPPNBTAE	SARS-CoV-2 nsp3 macrodomain TR-FRET dose response		7.237	uM		6.324	uM		8.282	uM		N = 20	complete curve, showing multiple points near both asymptotes	1.156	0.991		5.14	0.0	%	100.0	%	92.519	%	± 2.9834897636900144 (n=2)	-3.467	%	± 1.7396971518581135 (n=2)	100.0	%
ASAP-0000132	ASAP-0000132-002	ASAPPNBTAE	SARS-CoV-2 nsp3 macrodomain TR-FRET dose response		0.44	uM		0.409	uM		0.475	uM		N = 20	complete curve, showing multiple points near both asymptotes	1.262	0.998		6.356	0.0	%	100.0	%	100.294	%	± 1.3352715035878262 (n=2)	-1.947	%	± 4.4870801016027055 (n=2)	100.0	%
ASAP-0008587	ASAP-0008587-001	ASAPPNBTAE	SARS-CoV-2 nsp3 macrodomain TR-FRET dose response		0.469	uM		0.418	uM		0.526	uM		N = 20	complete curve, showing multiple points near both asymptotes	1.145	0.994		6.329	0.0	%	100.0	%	98.536	%	± 1.8466065106160592 (n=2)	-1.517	%	± 1.0960595627252123 (n=2)	100.0	%
ASAP-0008590	ASAP-0008590-001	ASAPPNBTAE	SARS-CoV-2 nsp3 macrodomain TR-FRET dose response		1.404	uM		1.207	uM		1.633	uM		N = 20	complete curve, showing multiple points near both asymptotes	1.082	0.991		5.853	0.0	%	100.0	%	96.996	%	± 1.561038346894374 (n=2)	-7.876	%	± 0.3447956126474981 (n=2)	100.0	%
ASAP-0008594	ASAP-0008594-001	ASAPPNBTAE	SARS-CoV-2 nsp3 macrodomain TR-FRET dose response		0.832	uM		0.721	uM		0.961	uM		N = 20	complete curve, showing multiple points near both asymptotes	1.093	0.992		6.08	0.0	%	100.0	%	99.794	%	± 0.5728141091888919 (n=2)	-3.957	%	± 4.28796203626002 (n=2)	100.0	%
ASAP-0008596	ASAP-0008596-001	ASAPPNBTAE	SARS-CoV-2 nsp3 macrodomain TR-FRET dose response		0.618	uM		0.547	uM		0.698	uM		N = 20	complete curve, showing multiple points near both asymptotes	1.191	0.994		6.209	0.0	%	100.0	%	98.318	%	± 0.5481059407178653 (n=2)	-4.12	%	± 4.72657619651798 (n=2)	100.0	%
ASAP-0008600	ASAP-0008600-001	ASAPPNBTAE	SARS-CoV-2 nsp3 macrodomain TR-FRET dose response		1.124	uM		0.894	uM		1.413	uM		N = 20	complete curve, showing multiple points near both asymptotes	1.207	0.979		5.949	0.0	%	100.0	%	98.604	%	± 0.3407946966120559 (n=2)	-10.573	%	± 17.84300521005095 (n=2)	100.0	%
ASAP-0008602	ASAP-0008602-001	ASAPPNBTAE	SARS-CoV-2 nsp3 macrodomain TR-FRET dose response		0.383	uM		0.283	uM		0.516	uM		N = 20	complete curve, showing multiple points near both asymptotes	0.916	0.964		6.417	0.0	%	100.0	%	98.203	%	± 1.5242080704420382 (n=2)	-1.337	%	± 0.8461347359080992 (n=2)	100.0	%
ASAP-0008607	ASAP-0008607-001	ASAPPNBTAE	SARS-CoV-2 nsp3 macrodomain TR-FRET dose response		10.116	uM		8.038	uM		12.731	uM		N = 20	complete curve, showing multiple points near both asymptotes	0.956	0.975		4.995	0.0	%	100.0	%	83.754	%	± 0.33457989091803353 (n=2)	-7.151	%	± 8.039504947132063 (n=2)	100.0	%
ASAP-0008589	ASAP-0008589-001	ASAPPNBTAE	SARS-CoV-2 nsp3 macrodomain TR-FRET dose response		8.767	uM		7.545	uM		10.187	uM		N = 20	complete curve, showing multiple points near both asymptotes	1.242	0.989		5.057	0.0	%	100.0	%	97.525	%	± 1.97229987681834 (n=2)	-4.679	%	± 6.726703277184547 (n=2)	100.0	%
ASAP-0008604	ASAP-0008604-001	ASAPPNBTAE	SARS-CoV-2 nsp3 macrodomain TR-FRET dose response		2.619	uM		2.263	uM		3.031	uM		N = 20	complete curve, showing multiple points near both asymptotes	1.199	0.991		5.582	0.0	%	100.0	%	96.866	%	± 1.4620060655357203 (n=2)	-7.29	%	± 6.3508987108010375 (n=2)	100.0	%
ASAP-0010733	ASAP-0010733-001	ASAPPNBTAE	SARS-CoV-2 nsp3 macrodomain TR-FRET dose response		4.42	uM		3.808	uM		5.13	uM		N = 20	complete curve, showing multiple points near both asymptotes	1.222	0.991		5.355	0.0	%	100.0	%	96.324	%	± 1.578463539942718 (n=2)	-9.092	%	± 3.7902856427224094 (n=2)	100.0	%
ASAP-0008598	ASAP-0008598-001	ASAPPNBTAE	SARS-CoV-2 nsp3 macrodomain TR-FRET dose response		0.864	uM		0.786	uM		0.95	uM		N = 20	complete curve, showing multiple points near both asymptotes	1.168	0.996		6.063	0.0	%	100.0	%	99.075	%	± 2.3029253818216873 (n=2)	-2.052	%	± 7.102969098678159 (n=2)	100.0	%
ASAP-0008592	ASAP-0008592-001	ASAPPNBTAE	SARS-CoV-2 nsp3 macrodomain TR-FRET dose response		1.29	uM		1.133	uM		1.468	uM		N = 20	complete curve, showing multiple points near both asymptotes	1.295	0.992		5.89	0.0	%	100.0	%	99.308	%	± 0.49619181294566267 (n=2)	-4.32	%	± 2.8475523530760696 (n=2)	100.0	%
ASAP-0008608	ASAP-0008608-001	ASAPPNBTAE	SARS-CoV-2 nsp3 macrodomain TR-FRET dose response		9.514	uM		8.037	uM		11.262	uM		N = 20	complete curve, showing multiple points near both asymptotes	1.16	0.984		5.022	0.0	%	100.0	%	86.331	%	± 2.1382060569470474 (n=2)	-6.023	%	± 0.8757079993964352 (n=2)	100.0	%
ASAP-0008610	ASAP-0008610-001	ASAPPNBTAE	SARS-CoV-2 nsp3 macrodomain TR-FRET dose response		3.569	uM		2.658	uM		4.793	uM		N = 20	complete curve, showing multiple points near both asymptotes	1.033	0.963		5.447	0.0	%	100.0	%	93.615	%	± 1.4623729117051592 (n=2)	-9.147	%	± 1.0831504044948106 (n=2)	100.0	%
ASAP-0008615	ASAP-0008615-001	ASAPPNBTAE	SARS-CoV-2 nsp3 macrodomain TR-FRET dose response		1.403	uM		1.208	uM		1.629	uM		N = 20	complete curve, showing multiple points near both asymptotes	1.148	0.991		5.853	0.0	%	100.0	%	96.453	%	± 0.11178018574665272 (n=2)	-3.643	%	± 4.074592477708709 (n=2)	100.0	%
ASAP-0008618	ASAP-0008618-001	ASAPPNBTAE	SARS-CoV-2 nsp3 macrodomain TR-FRET dose response		0.497	uM		0.448	uM		0.552	uM		N = 20	complete curve, showing multiple points near both asymptotes	1.135	0.995		6.303	0.0	%	100.0	%	98.962	%	± 0.8716480777730778 (n=2)	1.239	%	± 0.6467530420279779 (n=2)	100.0	%
ASAP-0008619	ASAP-0008619-001	ASAPPNBTAE	SARS-CoV-2 nsp3 macrodomain TR-FRET dose response		5.19	uM		4.377	uM		6.154	uM		N = 20	complete curve, showing multiple points near both asymptotes	1.243	0.987		5.285	0.0	%	100.0	%	93.345	%	± 3.6462675011371677 (n=2)	-6.212	%	± 9.605730138085278 (n=2)	100.0	%
ASAP-0008621	ASAP-0008621-001	ASAPPNBTAE	SARS-CoV-2 nsp3 macrodomain TR-FRET dose response		0.27	uM		0.232	uM		0.314	uM		N = 20	complete curve, showing multiple points near both asymptotes	1.322	0.989		6.569	0.0	%	100.0	%	99.876	%	± 0.3972188743497123 (n=2)	-0.776	%	± 6.151452237214755 (n=2)	100.0	%
ASAP-0008623	ASAP-0008623-001	ASAPPNBTAE	SARS-CoV-2 nsp3 macrodomain TR-FRET dose response		17.04	uM		14.455	uM	could not be calculated; confidence interval too large	20.087	uM	could not be calculated; confidence interval too large	N = 19 (and 1 outlier)	partial curve, showing multiple points near only one asymptote	1.203	0.987		4.769	0.0	%	100.0	%	87.323	%	± 1.6599681271174491 (n=2)	-5.229	%	± 3.4212109165217255 (n=2)	100.0	%
ASAP-0008616	ASAP-0008616-001	ASAPPNBTAE	SARS-CoV-2 nsp3 macrodomain TR-FRET dose response		0.355	uM		0.294	uM		0.429	uM		N = 20	complete curve, showing multiple points near both asymptotes	1.257	0.983		6.449	0.0	%	100.0	%	96.769	%	± 0.9655553023528067 (n=2)	-2.928	%	± 1.2594312842655653 (n=2)	100.0	%
ASAP-0008620	ASAP-0008620-001	ASAPPNBTAE	SARS-CoV-2 nsp3 macrodomain TR-FRET dose response		4.03	uM		3.616	uM		4.491	uM		N = 20	complete curve, showing multiple points near both asymptotes	1.181	0.995		5.395	0.0	%	100.0	%	96.071	%	± 0.893561741600438 (n=2)	-5.434	%	± 0.2522097760622827 (n=2)	100.0	%
ASAP-0008622	ASAP-0008622-001	ASAPPNBTAE	SARS-CoV-2 nsp3 macrodomain TR-FRET dose response		1.31	uM		1.205	uM		1.424	uM		N = 20	complete curve, showing multiple points near both asymptotes	1.176	0.997		5.883	0.0	%	100.0	%	99.069	%	± 0.3023729551599487 (n=2)	-1.912	%	± 4.082981428583166 (n=2)	100.0	%
ASAP-0010737	ASAP-0010737-001	ASAPPNBTAE	SARS-CoV-2 nsp3 macrodomain TR-FRET dose response	>	99.5	uM	falls outside the dose series							N = 20				<	4.002					0.117	%	± 5.186357684209869 (n=2)	-15.587	%	± 0.4963496107464874 (n=2)
ASAP-0010739	ASAP-0010739-001	ASAPPNBTAE	SARS-CoV-2 nsp3 macrodomain TR-FRET dose response		1.597	uM		1.315	uM		1.939	uM		N = 20	complete curve, showing multiple points near both asymptotes	1.194	0.985		5.797	0.0	%	100.0	%	97.479	%	± 2.2109333100382935 (n=2)	-6.214	%	± 7.995142607382345 (n=2)	100.0	%
ASAP-0010744	ASAP-0010744-001	ASAPPNBTAE	SARS-CoV-2 nsp3 macrodomain TR-FRET dose response		0.633	uM		0.515	uM		0.779	uM		N = 20	complete curve, showing multiple points near both asymptotes	1.247	0.981		6.198	0.0	%	100.0	%	98.677	%	± 0.34270984940839094 (n=2)	-3.342	%	± 5.587255514819248 (n=2)	100.0	%
ASAP-0010745	ASAP-0010745-001	ASAPPNBTAE	SARS-CoV-2 nsp3 macrodomain TR-FRET dose response		0.025	uM		0.023	uM		0.028	uM		N = 20	partial curve, showing multiple points near only one asymptote	1.38	0.988		7.594	0.0	%	100.0	%	99.921	%	± 0.14518476635202307 (n=2)	10.33	%	± 5.861763123233069 (n=2)	100.0	%
ASAP-0010749	ASAP-0010749-001	ASAPPNBTAE	SARS-CoV-2 nsp3 macrodomain TR-FRET dose response		96.417	uM		77.013	uM		120.71	uM		N = 20	partial curve, showing multiple points near only one asymptote	1.232	0.929		4.016	0.0	%	100.0	%	51.174	%	± 3.863540237182224 (n=2)	-7.062	%	± 0.8683518570447378 (n=2)	100.0	%
ASAP-0010741	ASAP-0010741-001	ASAPPNBTAE	SARS-CoV-2 nsp3 macrodomain TR-FRET dose response		0.955	uM		0.832	uM		1.096	uM		N = 19 (and 1 outlier)	complete curve, showing multiple points near both asymptotes	1.21	0.992		6.02	0.0	%	100.0	%	98.401	%	± 2.5734636421895996 (n=2)	-5.181	%	(n=1)	100.0	%
ASAP-0010747	ASAP-0010747-001	ASAPPNBTAE	SARS-CoV-2 nsp3 macrodomain TR-FRET dose response		0.414	uM		0.363	uM		0.473	uM		N = 20	complete curve, showing multiple points near both asymptotes	1.155	0.993		6.383	0.0	%	100.0	%	99.841	%	± 0.8555769786736918 (n=2)	-7.325	%	± 6.619810439991217 (n=2)	100.0	%
ASAP-0010733	ASAP-0010733-001	ASAPPNBTAE	SARS-CoV-2 nsp3 macrodomain TR-FRET dose response		4.281	uM		3.846	uM		4.764	uM		N = 20	complete curve, showing multiple points near both asymptotes	1.215	0.995		5.369	0.0	%	100.0	%	96.296	%	± 0.30788643729474985 (n=2)	-6.414	%	± 1.4831968266174218 (n=2)	100.0	%
ASAP-0010732	ASAP-0010732-001	ASAPPNBTAE	SARS-CoV-2 nsp3 macrodomain TR-FRET dose response		1.234	uM		1.061	uM		1.435	uM		N = 20	complete curve, showing multiple points near both asymptotes	1.157	0.991		5.909	0.0	%	100.0	%	98.134	%	± 1.0602609568307262 (n=2)	-5.837	%	± 1.8402602067546827 (n=2)	100.0	%
ASAP-0010730	ASAP-0010730-001	ASAPPNBTAE	SARS-CoV-2 nsp3 macrodomain TR-FRET dose response		0.623	uM		0.548	uM		0.708	uM		N = 20	complete curve, showing multiple points near both asymptotes	1.234	0.993		6.206	0.0	%	100.0	%	99.061	%	± 1.3790826468527184 (n=2)	-7.844	%	± 3.1579891804679106 (n=2)	100.0	%
ASAP-0010729	ASAP-0010729-001	ASAPPNBTAE	SARS-CoV-2 nsp3 macrodomain TR-FRET dose response		0.79	uM		0.692	uM		0.902	uM		N = 20	complete curve, showing multiple points near both asymptotes	1.236	0.993		6.102	0.0	%	100.0	%	100.367	%	± 1.1040774948922276 (n=2)	-6.757	%	± 0.31089167618097063 (n=2)	100.0	%
ASAP-0010727	ASAP-0010727-001	ASAPPNBTAE	SARS-CoV-2 nsp3 macrodomain TR-FRET dose response		0.829	uM		0.751	uM		0.915	uM		N = 20	complete curve, showing multiple points near both asymptotes	1.385	0.995		6.082	0.0	%	100.0	%	98.181	%	± 0.15131865009690454 (n=2)	-4.493	%	± 2.1390033067334793 (n=2)	100.0	%
ASAP-0010720	ASAP-0010720-001	ASAPPNBTAE	SARS-CoV-2 nsp3 macrodomain TR-FRET dose response		0.611	uM		0.523	uM		0.714	uM		N = 20	complete curve, showing multiple points near both asymptotes	1.247	0.989		6.214	0.0	%	100.0	%	98.138	%	± 1.3774048651071968 (n=2)	0.278	%	± 1.0179732956989571 (n=2)	100.0	%
ASAP-0010717	ASAP-0010717-001	ASAPPNBTAE	SARS-CoV-2 nsp3 macrodomain TR-FRET dose response		5.891	uM		4.8	uM		7.23	uM		N = 20	complete curve, showing multiple points near both asymptotes	1.171	0.982		5.23	0.0	%	100.0	%	92.655	%	± 0.5922461665759305 (n=2)	-7.643	%	± 1.6389803452581764 (n=2)	100.0	%
ASAP-0010715	ASAP-0010715-001	ASAPPNBTAE	SARS-CoV-2 nsp3 macrodomain TR-FRET dose response		19.051	uM		15.47	uM		23.462	uM		N = 20	partial curve, showing multiple points near only one asymptote	1.196	0.968		4.72	0.0	%	100.0	%	77.886	%	± 1.7601279209674663 (n=2)	-7.395	%	± 4.467020393347642 (n=2)	100.0	%
ASAP-0010710	ASAP-0010710-001	ASAPPNBTAE	SARS-CoV-2 nsp3 macrodomain TR-FRET dose response		13.947	uM		11.911	uM		16.33	uM		N = 19 (and 1 outlier)	partial curve, showing multiple points near only one asymptote	1.192	0.985		4.856	0.0	%	100.0	%	92.181	%	± 2.6757543807003277 (n=2)	-6.351	%	± 0.05023769472583334 (n=2)	100.0	%
ASAP-0010708	ASAP-0010708-001	ASAPPNBTAE	SARS-CoV-2 nsp3 macrodomain TR-FRET dose response		1.273	uM		1.134	uM		1.429	uM		N = 20	complete curve, showing multiple points near both asymptotes	1.276	0.994		5.895	0.0	%	100.0	%	99.457	%	± 0.6356850688747746 (n=2)	-5.343	%	± 2.2669638362108584 (n=2)	100.0	%
ASAP-0010728	ASAP-0010728-001	ASAPPNBTAE	SARS-CoV-2 nsp3 macrodomain TR-FRET dose response		0.543	uM		0.499	uM		0.592	uM		N = 20	complete curve, showing multiple points near both asymptotes	1.253	0.997		6.265	0.0	%	100.0	%	100.048	%	± 0.49221045304792954 (n=2)	-3.173	%	± 5.040843708824127 (n=2)	100.0	%
ASAP-0010709	ASAP-0010709-001	ASAPPNBTAE	SARS-CoV-2 nsp3 macrodomain TR-FRET dose response		0.815	uM		0.747	uM		0.89	uM		N = 20	complete curve, showing multiple points near both asymptotes	1.1	0.997		6.089	0.0	%	100.0	%	100.583	%	± 0.8726083515695501 (n=2)	-2.043	%	± 3.9867380463373263 (n=2)	100.0	%
ASAP-0010731	ASAP-0010731-001	ASAPPNBTAE	SARS-CoV-2 nsp3 macrodomain TR-FRET dose response		0.947	uM		0.815	uM		1.1	uM		N = 20	complete curve, showing multiple points near both asymptotes	1.045	0.991		6.024	0.0	%	100.0	%	99.603	%	± 0.8455102882005617 (n=2)	2.153	%	± 0.8841833091634909 (n=2)	100.0	%
ASAP-0010716	ASAP-0010716-001	ASAPPNBTAE	SARS-CoV-2 nsp3 macrodomain TR-FRET dose response		0.029	uM		0.023	uM		0.036	uM		N = 20	partial curve, showing multiple points near only one asymptote	1.182	0.956		7.538	0.0	%	100.0	%	100.522	%	± 1.379951209106831 (n=2)	12.185	%	± 3.478101575578701 (n=2)	100.0	%
ASAP-0010723	ASAP-0010723-001	ASAPPNBTAE	SARS-CoV-2 nsp3 macrodomain TR-FRET dose response		0.019	uM		0.016	uM		0.022	uM		N = 20	partial curve, showing multiple points near only one asymptote	1.499	0.962		7.723	0.0	%	100.0	%	100.35	%	± 0.017058346878905208 (n=2)	20.948	%	± 3.6902930875672832 (n=2)	100.0	%
ASAP-0000132	ASAP-0000132-002	ASAPPNBTAE	SARS-CoV-2 nsp3 macrodomain TR-FRET dose response		0.316	uM		0.283	uM		0.352	uM		N = 20	complete curve, showing multiple points near both asymptotes	1.3	0.994		6.501	0.0	%	100.0	%	100.495	%	± 1.1163452623819907 (n=2)	3.36	%	± 6.100854524108941 (n=2)	100.0	%
ASAP-0008676	ASAP-0008676-001	ASAPPNBTAE	SARS-CoV-2 nsp3 macrodomain TR-FRET dose response		55.738	uM		45.765	uM		67.885	uM		N = 20	partial curve, showing multiple points near only one asymptote	1.147	0.954		4.254	0.0	%	100.0	%	64.877	%	± 1.9202643661224261 (n=2)	-6.065	%	± 0.9604892511617973 (n=2)	100.0	%
ASAP-0008674	ASAP-0008674-001	ASAPPNBTAE	SARS-CoV-2 nsp3 macrodomain TR-FRET dose response		0.093	uM		0.085	uM		0.101	uM		N = 20	complete curve, showing multiple points near both asymptotes	1.195	0.997		7.033	0.0	%	100.0	%	101.152	%	± 0.206717816478776 (n=2)	3.047	%	± 1.867118201674553 (n=2)	100.0	%
ASAP-0008670	ASAP-0008670-001	ASAPPNBTAE	SARS-CoV-2 nsp3 macrodomain TR-FRET dose response		11.659	uM		9.188	uM		14.794	uM		N = 20	complete curve, showing multiple points near both asymptotes	1.517	0.967		4.933	0.0	%	100.0	%	96.89	%	± 0.12347070999921046 (n=2)	-12.738	%	± 18.086064670859674 (n=2)	100.0	%
ASAP-0008668	ASAP-0008668-001	ASAPPNBTAE	SARS-CoV-2 nsp3 macrodomain TR-FRET dose response		0.039	uM		0.036	uM		0.043	uM		N = 20	complete curve, showing multiple points near both asymptotes	1.74	0.994		7.403	0.0	%	100.0	%	101.321	%	± 0.6462750546190159 (n=2)	4.201	%	± 6.7359647521168755 (n=2)	100.0	%
ASAP-0008664	ASAP-0008664-001	ASAPPNBTAE	SARS-CoV-2 nsp3 macrodomain TR-FRET dose response		20.064	uM		16.823	uM		23.929	uM		N = 20	partial curve, showing multiple points near only one asymptote	1.174	0.978		4.698	0.0	%	100.0	%	88.613	%	± 1.437190001132506 (n=2)	-5.928	%	± 0.14956736424757988 (n=2)	100.0	%
ASAP-0008660	ASAP-0008660-001	ASAPPNBTAE	SARS-CoV-2 nsp3 macrodomain TR-FRET dose response	>	99.5	uM	falls outside the dose series							N = 20				<	4.002					0.332	%	± 6.182257200203973 (n=2)	-79.042	%	± 33.98942511099819 (n=2)
ASAP-0008658	ASAP-0008658-001	ASAPPNBTAE	SARS-CoV-2 nsp3 macrodomain TR-FRET dose response		28.921	uM		24.847	uM		33.662	uM		N = 20	partial curve, showing multiple points near only one asymptote	1.163	0.978		4.539	0.0	%	100.0	%	81.211	%	± 0.08115392539512051 (n=2)	-5.669	%	± 3.147889615452942 (n=2)	100.0	%
ASAP-0008666	ASAP-0008666-001	ASAPPNBTAE	SARS-CoV-2 nsp3 macrodomain TR-FRET dose response	>	99.5	uM	falls outside the dose series							N = 20		1.411	0.878	<	4.002	0.0	%	100.0	%	27.772	%	± 1.0048577443513975 (n=2)	-3.675	%	± 5.261113728537748 (n=2)	100.0	%
ASAP-0008673	ASAP-0008673-001	ASAPPNBTAE	SARS-CoV-2 nsp3 macrodomain TR-FRET dose response		7.292	uM		6.549	uM		8.119	uM		N = 20	complete curve, showing multiple points near both asymptotes	1.155	0.995		5.137	0.0	%	100.0	%	96.723	%	± 1.2317561462467659 (n=2)	-4.056	%	± 0.21498331923394445 (n=2)	100.0	%
ASAP-0000132	ASAP-0000132-002	ASAPPNBTAE	SARS-CoV-2 nsp3 macrodomain TR-FRET dose response		0.338	uM		0.318	uM		0.36	uM		N = 20	complete curve, showing multiple points near both asymptotes	1.225	0.998		6.471	0.0	%	100.0	%	101.337	%	± 1.311906639472539 (n=2)	1.718	%	± 1.6258448163044226 (n=2)	100.0	%
ASAP-0008662	ASAP-0008662-001	ASAPPNBTAE	SARS-CoV-2 nsp3 macrodomain TR-FRET dose response		0.743	uM		0.647	uM		0.853	uM		N = 20	complete curve, showing multiple points near both asymptotes	1.207	0.991		6.129	0.0	%	100.0	%	99.503	%	± 3.3714889306342717 (n=2)	2.022	%	± 3.9805705294073332 (n=2)	100.0	%
ASAP-0011001	ASAP-0011001-001	ASAPPNBTAE	SARS-CoV-2 nsp3 macrodomain TR-FRET dose response		0.802	uM		0.729	uM		0.883	uM		N = 20	complete curve, showing multiple points near both asymptotes	1.323	0.996		6.096	0.0	%	100.0	%	98.972	%	± 0.9234165460368269 (n=2)	-0.758	%	± 3.0280936891753965 (n=2)	100.0	%
ASAP-0010980	ASAP-0010980-001	ASAPPNBTAE	SARS-CoV-2 nsp3 macrodomain TR-FRET dose response		0.238	uM		0.181	uM		0.313	uM		N = 20	complete curve, showing multiple points near both asymptotes	1.223	0.964		6.623	0.0	%	100.0	%	99.076	%	± 0.09820687747741631 (n=2)	-2.662	%	± 3.0600910286558367 (n=2)	100.0	%
ASAP-0010937	ASAP-0010937-001	ASAPPNBTAE	SARS-CoV-2 nsp3 macrodomain TR-FRET dose response		1.687	uM		1.518	uM		1.876	uM		N = 20	complete curve, showing multiple points near both asymptotes	1.285	0.995		5.773	0.0	%	100.0	%	96.899	%	± 1.0779774688959773 (n=2)	-2.694	%	± 1.7016560807417567 (n=2)	100.0	%
ASAP-0010929	ASAP-0010929-001	ASAPPNBTAE	SARS-CoV-2 nsp3 macrodomain TR-FRET dose response	>	99.5	uM	falls outside the dose series							N = 20				<	4.002					3.903	%	± 0.8858090816979501 (n=2)	-5.728	%	± 0.15084121059697314 (n=2)
ASAP-0010911	ASAP-0010911-001	ASAPPNBTAE	SARS-CoV-2 nsp3 macrodomain TR-FRET dose response		6.894	uM		5.873	uM		8.092	uM		N = 20	complete curve, showing multiple points near both asymptotes	1.207	0.989		5.162	0.0	%	100.0	%	94.431	%	± 2.2756277109781515 (n=2)	-7.305	%	± 2.374287077021181 (n=2)	100.0	%
ASAP-0010857	ASAP-0010857-001	ASAPPNBTAE	SARS-CoV-2 nsp3 macrodomain TR-FRET dose response	>	99.5	uM	falls outside the dose series							N = 20	partial curve, showing multiple points near only one asymptote	1.434	0.917	<	4.002	0.0	%	100.0	%	42.459	%	± 2.816418307493678 (n=2)	-5.031	%	± 3.264753891241767 (n=2)	100.0	%
ASAP-0010787	ASAP-0010787-001	ASAPPNBTAE	SARS-CoV-2 nsp3 macrodomain TR-FRET dose response		4.146	uM		3.545	uM		4.847	uM		N = 20	complete curve, showing multiple points near both asymptotes	1.188	0.99		5.382	0.0	%	100.0	%	98.255	%	± 1.3550650123476944 (n=2)	-4.824	%	± 2.126637589967777 (n=2)	100.0	%
ASAP-0010745	ASAP-0010745-001	ASAPPNBTAE	SARS-CoV-2 nsp3 macrodomain TR-FRET dose response		0.041	uM		0.038	uM		0.045	uM		N = 20	complete curve, showing multiple points near both asymptotes	1.638	0.992		7.383	0.0	%	100.0	%	100.348	%	± 0.10720539822188624 (n=2)	4.479	%	± 0.6669061055524925 (n=2)	100.0	%
ASAP-0010744	ASAP-0010744-001	ASAPPNBTAE	SARS-CoV-2 nsp3 macrodomain TR-FRET dose response		0.594	uM		0.488	uM		0.724	uM		N = 20	complete curve, showing multiple points near both asymptotes	1.094	0.985		6.226	0.0	%	100.0	%	100.646	%	± 0.7166178076089099 (n=2)	-8.616	%	± 3.596420254815939 (n=2)	100.0	%
ASAP-0010739	ASAP-0010739-001	ASAPPNBTAE	SARS-CoV-2 nsp3 macrodomain TR-FRET dose response		1.617	uM		1.505	uM		1.738	uM		N = 20	complete curve, showing multiple points near both asymptotes	1.253	0.998		5.791	0.0	%	100.0	%	100.514	%	± 0.5381525409735326 (n=2)	-2.174	%	± 4.846232110964772 (n=2)	100.0	%
ASAP-0010927	ASAP-0010927-001	ASAPPNBTAE	SARS-CoV-2 nsp3 macrodomain TR-FRET dose response		5.756	uM		5.228	uM		6.338	uM		N = 20	complete curve, showing multiple points near both asymptotes	1.307	0.996		5.24	0.0	%	100.0	%	98.032	%	± 0.9228123288165746 (n=2)	-2.451	%	± 0.6101081695622416 (n=2)	100.0	%
ASAP-0010741	ASAP-0010741-001	ASAPPNBTAE	SARS-CoV-2 nsp3 macrodomain TR-FRET dose response		1.044	uM		0.949	uM		1.149	uM		N = 20	complete curve, showing multiple points near both asymptotes	1.25	0.996		5.981	0.0	%	100.0	%	99.468	%	± 0.5709259303756038 (n=2)	1.847	%	± 2.014254746434267 (n=2)	100.0	%
ASAP-0010944	ASAP-0010944-001	ASAPPNBTAE	SARS-CoV-2 nsp3 macrodomain TR-FRET dose response	>	99.5	uM	falls outside the dose series							N = 20				<	4.002					3.753	%	± 0.324275155044514 (n=2)	-11.078	%	± 1.6219098600869 (n=2)
ASAP-0010747	ASAP-0010747-001	ASAPPNBTAE	SARS-CoV-2 nsp3 macrodomain TR-FRET dose response		0.502	uM		0.461	uM		0.548	uM		N = 20	complete curve, showing multiple points near both asymptotes	1.145	0.997		6.299	0.0	%	100.0	%	100.584	%	± 1.9485465873471763 (n=2)	-1.882	%	± 3.7676223550474344 (n=2)	100.0	%
ASAP-0010883	ASAP-0010883-001	ASAPPNBTAE	SARS-CoV-2 nsp3 macrodomain TR-FRET dose response	>	99.5	uM	falls outside the dose series							N = 20				<	4.002					6.776	%	± 3.980242331897979 (n=2)	-3.433	%	± 1.108779734486891 (n=2)
ASAP-0008712	ASAP-0008712-001	ASAPPNBTAE	SARS-CoV-2 nsp3 macrodomain TR-FRET dose response		9.98	uM		8.295	uM		12.007	uM		N = 20	complete curve, showing multiple points near both asymptotes	1.179	0.981		5.001	0.0	%	100.0	%	93.869	%	± 0.2972802671606804 (n=2)	1.044	%	± 5.407038414425516 (n=2)	100.0	%
ASAP-0008711	ASAP-0008711-001	ASAPPNBTAE	SARS-CoV-2 nsp3 macrodomain TR-FRET dose response		0.056	uM		0.051	uM		0.062	uM		N = 20	complete curve, showing multiple points near both asymptotes	1.588	0.994		7.248	0.0	%	100.0	%	100.308	%	± 0.2821154938916726 (n=2)	-1.599	%	± 10.74629829012454 (n=2)	100.0	%
ASAP-0008710	ASAP-0008710-001	ASAPPNBTAE	SARS-CoV-2 nsp3 macrodomain TR-FRET dose response			uM	could not be calculated							N = 20										11.378	%	± 0.3917026948166065 (n=2)	-6.608	%	± 3.7550613297857325 (n=2)
ASAP-0008708	ASAP-0008708-001	ASAPPNBTAE	SARS-CoV-2 nsp3 macrodomain TR-FRET dose response		1.445	uM		1.31	uM		1.593	uM		N = 20	complete curve, showing multiple points near both asymptotes	1.38	0.995		5.84	0.0	%	100.0	%	100.272	%	± 0.9876955476377616 (n=2)	-3.074	%	± 2.169473033689642 (n=2)	100.0	%
ASAP-0008707	ASAP-0008707-001	ASAPPNBTAE	SARS-CoV-2 nsp3 macrodomain TR-FRET dose response	>	99.5	uM	falls outside the dose series							N = 20				<	4.002					3.89	%	± 3.0735442605536654 (n=2)	-193.6	%	± 0.7875324090393998 (n=2)
ASAP-0008705	ASAP-0008705-001	ASAPPNBTAE	SARS-CoV-2 nsp3 macrodomain TR-FRET dose response		47.158	uM		35.395	uM		62.83	uM		N = 20	partial curve, showing multiple points near only one asymptote	0.98	0.929		4.326	0.0	%	100.0	%	66.869	%	± 2.25043401081228 (n=2)	-10.504	%	± 16.177274217896063 (n=2)	100.0	%
ASAP-0008703	ASAP-0008703-001	ASAPPNBTAE	SARS-CoV-2 nsp3 macrodomain TR-FRET dose response		1.295	uM		1.101	uM		1.524	uM		N = 20	complete curve, showing multiple points near both asymptotes	1.194	0.988		5.888	0.0	%	100.0	%	97.982	%	± 0.5027357012328582 (n=2)	-4.462	%	± 3.7354300863926313 (n=2)	100.0	%
ASAP-0008702	ASAP-0008702-001	ASAPPNBTAE	SARS-CoV-2 nsp3 macrodomain TR-FRET dose response		1.97	uM		1.683	uM		2.306	uM		N = 20	complete curve, showing multiple points near both asymptotes	1.122	0.99		5.706	0.0	%	100.0	%	97.597	%	± 0.7776761156340362 (n=2)	-5.36	%	± 0.6029848464017183 (n=2)	100.0	%
ASAP-0008700	ASAP-0008700-001	ASAPPNBTAE	SARS-CoV-2 nsp3 macrodomain TR-FRET dose response		0.954	uM		0.83	uM		1.096	uM		N = 20	complete curve, showing multiple points near both asymptotes	1.188	0.992		6.021	0.0	%	100.0	%	97.421	%	± 0.5040412420123316 (n=2)	-1.372	%	± 5.002143587437606 (n=2)	100.0	%
ASAP-0008699	ASAP-0008699-001	ASAPPNBTAE	SARS-CoV-2 nsp3 macrodomain TR-FRET dose response		0.793	uM		0.696	uM		0.905	uM		N = 20	complete curve, showing multiple points near both asymptotes	1.134	0.993		6.1	0.0	%	100.0	%	99.614	%	± 1.6562511122535764 (n=2)	-2.089	%	± 4.419923903241326 (n=2)	100.0	%
ASAP-0008697	ASAP-0008697-001	ASAPPNBTAE	SARS-CoV-2 nsp3 macrodomain TR-FRET dose response		1.098	uM		0.966	uM		1.248	uM		N = 20	complete curve, showing multiple points near both asymptotes	1.271	0.993		5.959	0.0	%	100.0	%	97.998	%	± 1.1020112877908297 (n=2)	-4.951	%	± 4.454551922565271 (n=2)	100.0	%
ASAP-0008706	ASAP-0008706-001	ASAPPNBTAE	SARS-CoV-2 nsp3 macrodomain TR-FRET dose response		10.735	uM		8.45	uM		13.638	uM		N = 20	complete curve, showing multiple points near both asymptotes	1.215	0.971		4.969	0.0	%	100.0	%	95.504	%	± 0.8552101325042529 (n=2)	-11.801	%	± 20.28226519438695 (n=2)	100.0	%
ASAP-0008698	ASAP-0008698-001	ASAPPNBTAE	SARS-CoV-2 nsp3 macrodomain TR-FRET dose response		2.943	uM		2.601	uM		3.329	uM		N = 20	complete curve, showing multiple points near both asymptotes	1.224	0.993		5.531	0.0	%	100.0	%	98.423	%	± 0.29887173216045176 (n=2)	-5.136	%	± 3.924619955806394 (n=2)	100.0	%
ASAP-0008709	ASAP-0008709-001	ASAPPNBTAE	SARS-CoV-2 nsp3 macrodomain TR-FRET dose response		43.542	uM		35.892	uM		52.822	uM		N = 19 (and 1 outlier)	partial curve, showing multiple points near only one asymptote	1.326	0.952		4.361	0.0	%	100.0	%	75.523	%	(n=1)	-5.135	%	± 3.2746410361402405 (n=2)	100.0	%
ASAP-0008701	ASAP-0008701-001	ASAPPNBTAE	SARS-CoV-2 nsp3 macrodomain TR-FRET dose response		2.104	uM		1.855	uM		2.385	uM		N = 19 (and 1 outlier)	complete curve, showing multiple points near both asymptotes	1.076	0.994		5.677	0.0	%	100.0	%	98.031	%	± 0.9842212986213115 (n=2)	-2.68	%	± 0.1293955453754779 (n=2)	100.0	%
ASAP-0008704	ASAP-0008704-001	ASAPPNBTAE	SARS-CoV-2 nsp3 macrodomain TR-FRET dose response		1.094	uM		0.95	uM	could not be calculated; singular matrix exception	1.26	uM	could not be calculated; singular matrix exception	N = 19 (and 1 outlier)	complete curve, showing multiple points near both asymptotes	1.169	0.993		5.961	0.0	%	100.0	%	98.647	%	± 0.2459865409985581 (n=2)	-0.087	%	± 5.801140782208939 (n=2)	100.0	%
ASAP-0008696	ASAP-0008696-001	ASAPPNBTAE	SARS-CoV-2 nsp3 macrodomain TR-FRET dose response		1.146	uM		1.005	uM		1.306	uM		N = 20	complete curve, showing multiple points near both asymptotes	1.225	0.992		5.941	0.0	%	100.0	%	99.319	%	± 0.9564327012863207 (n=2)	0.27	%	± 5.460494948265824 (n=2)	100.0	%
ASAP-0008695	ASAP-0008695-001	ASAPPNBTAE	SARS-CoV-2 nsp3 macrodomain TR-FRET dose response		1.361	uM		1.218	uM		1.521	uM		N = 20	complete curve, showing multiple points near both asymptotes	1.209	0.995		5.866	0.0	%	100.0	%	97.682	%	± 2.1395385717095676 (n=2)	-3.228	%	± 3.7105937915021316 (n=2)	100.0	%
ASAP-0008694	ASAP-0008694-001	ASAPPNBTAE	SARS-CoV-2 nsp3 macrodomain TR-FRET dose response		3.681	uM		3.161	uM		4.285	uM		N = 20	complete curve, showing multiple points near both asymptotes	1.124	0.991		5.434	0.0	%	100.0	%	99.963	%	± 0.467912289119217 (n=2)	-4.449	%	± 4.814174965106295 (n=2)	100.0	%
ASAP-0008692	ASAP-0008692-001	ASAPPNBTAE	SARS-CoV-2 nsp3 macrodomain TR-FRET dose response		0.837	uM		0.758	uM		0.925	uM		N = 20	complete curve, showing multiple points near both asymptotes	1.225	0.996		6.077	0.0	%	100.0	%	99.289	%	± 0.28143574951888894 (n=2)	-4.89	%	± 1.4932962230449962 (n=2)	100.0	%
ASAP-0008691	ASAP-0008691-001	ASAPPNBTAE	SARS-CoV-2 nsp3 macrodomain TR-FRET dose response		72.555	uM		55.119	uM		95.506	uM		N = 20	partial curve, showing multiple points near only one asymptote	0.776	0.948		4.139	0.0	%	100.0	%	52.83	%	± 2.768979163508968 (n=2)	-6.274	%	± 5.276384532740897 (n=2)	100.0	%
ASAP-0008689	ASAP-0008689-001	ASAPPNBTAE	SARS-CoV-2 nsp3 macrodomain TR-FRET dose response		1.361	uM		1.197	uM		1.549	uM		N = 20	complete curve, showing multiple points near both asymptotes	1.248	0.993		5.866	0.0	%	100.0	%	100.117	%	± 2.155437037317453 (n=2)	-5.284	%	± 2.4224907648378786 (n=2)	100.0	%
ASAP-0008687	ASAP-0008687-001	ASAPPNBTAE	SARS-CoV-2 nsp3 macrodomain TR-FRET dose response		1.357	uM		1.21	uM		1.521	uM		N = 20	complete curve, showing multiple points near both asymptotes	1.206	0.994		5.868	0.0	%	100.0	%	97.406	%	± 0.8199551366618604 (n=2)	-2.185	%	± 3.0128484628409375 (n=2)	100.0	%
ASAP-0008686	ASAP-0008686-001	ASAPPNBTAE	SARS-CoV-2 nsp3 macrodomain TR-FRET dose response		1.014	uM		0.918	uM		1.121	uM		N = 20	complete curve, showing multiple points near both asymptotes	1.157	0.996		5.994	0.0	%	100.0	%	99.356	%	± 1.1500195828178308 (n=2)	-1.762	%	± 1.3336363744529975 (n=2)	100.0	%
ASAP-0008684	ASAP-0008684-001	ASAPPNBTAE	SARS-CoV-2 nsp3 macrodomain TR-FRET dose response		1.251	uM		1.098	uM		1.425	uM		N = 20	complete curve, showing multiple points near both asymptotes	1.25	0.993		5.903	0.0	%	100.0	%	100.914	%	± 0.32407622191954255 (n=2)	-6.804	%	± 0.9386892152380225 (n=2)	100.0	%
ASAP-0008683	ASAP-0008683-001	ASAPPNBTAE	SARS-CoV-2 nsp3 macrodomain TR-FRET dose response		9.976	uM		8.46	uM		11.764	uM		N = 20	complete curve, showing multiple points near both asymptotes	1.036	0.986		5.001	0.0	%	100.0	%	87.985	%	± 3.8400108317703503 (n=2)	-6.706	%	± 0.9226889228441347 (n=2)	100.0	%
ASAP-0008679	ASAP-0008679-001	ASAPPNBTAE	SARS-CoV-2 nsp3 macrodomain TR-FRET dose response		0.039	uM		0.037	uM		0.042	uM		N = 20	complete curve, showing multiple points near both asymptotes	1.662	0.997		7.408	0.0	%	100.0	%	100.598	%	± 0.1936408294976039 (n=2)	3.126	%	± 2.018217772452898 (n=2)	100.0	%
ASAP-0008690	ASAP-0008690-001	ASAPPNBTAE	SARS-CoV-2 nsp3 macrodomain TR-FRET dose response		2.841	uM		2.577	uM		3.131	uM		N = 20	complete curve, showing multiple points near both asymptotes	1.333	0.996		5.547	0.0	%	100.0	%	98.356	%	± 0.27995757524791487 (n=2)	-3.645	%	± 0.9438572618024283 (n=2)	100.0	%
ASAP-0008682	ASAP-0008682-001	ASAPPNBTAE	SARS-CoV-2 nsp3 macrodomain TR-FRET dose response		27.268	uM		23.217	uM		32.026	uM		N = 20	partial curve, showing multiple points near only one asymptote	0.837	0.982		4.564	0.0	%	100.0	%	73.051	%	± 3.51510920596957 (n=2)	-5.339	%	± 2.368240015784232 (n=2)	100.0	%
ASAP-0008693	ASAP-0008693-001	ASAPPNBTAE	SARS-CoV-2 nsp3 macrodomain TR-FRET dose response		0.639	uM		0.574	uM		0.711	uM		N = 20	complete curve, showing multiple points near both asymptotes	1.168	0.995		6.195	0.0	%	100.0	%	100.524	%	± 1.0189853679722494 (n=2)	0.896	%	± 0.30689265675371147 (n=2)	100.0	%
ASAP-0008685	ASAP-0008685-001	ASAPPNBTAE	SARS-CoV-2 nsp3 macrodomain TR-FRET dose response		0.052	uM		0.047	uM		0.057	uM		N = 20	complete curve, showing multiple points near both asymptotes	1.279	0.992		7.286	0.0	%	100.0	%	100.678	%	± 0.07275422707429337 (n=2)	12.177	%	± 0.5361146565543339 (n=2)	100.0	%
ASAP-0008688	ASAP-0008688-001	ASAPPNBTAE	SARS-CoV-2 nsp3 macrodomain TR-FRET dose response		0.58	uM		0.506	uM		0.665	uM		N = 20	complete curve, showing multiple points near both asymptotes	1.227	0.991		6.237	0.0	%	100.0	%	99.885	%	± 0.07391410834531317 (n=2)	4.472	%	± 4.046041991793187 (n=2)	100.0	%
ASAP-0008678	ASAP-0008678-001	ASAPPNBTAE	SARS-CoV-2 nsp3 macrodomain TR-FRET dose response		0.036	uM		0.031	uM		0.041	uM		N = 20	complete curve, showing multiple points near both asymptotes	1.408	0.983		7.449	0.0	%	100.0	%	100.42	%	± 1.9667000779377886 (n=2)	13.006	%	± 0.6916243892671616 (n=2)	100.0	%
ASAP-0008712	ASAP-0008712-001	ASAPPNBTAE	SARS-CoV-2 nsp3 macrodomain TR-FRET dose response		22.962	uM		17.376	uM		30.345	uM		N = 19 (and 1 outlier)	partial curve, showing multiple points near only one asymptote	1.318	0.943		4.639	0.0	%	100.0	%	88.24	%	± 1.3114588713539592 (n=2)	-14.221	%	± 10.083313527357502 (n=2)	100.0	%
ASAP-0008711	ASAP-0008711-001	ASAPPNBTAE	SARS-CoV-2 nsp3 macrodomain TR-FRET dose response		0.1	uM		0.089	uM		0.113	uM		N = 20	complete curve, showing multiple points near both asymptotes	1.585	0.992		6.998	0.0	%	100.0	%	100.211	%	± 0.6420617184670788 (n=2)	-5.463	%	± 8.499251621527081 (n=2)	100.0	%
ASAP-0008706	ASAP-0008706-001	ASAPPNBTAE	SARS-CoV-2 nsp3 macrodomain TR-FRET dose response		19.669	uM		15.677	uM		24.678	uM		N = 20	partial curve, showing multiple points near only one asymptote	1.282	0.962		4.706	0.0	%	100.0	%	85.462	%	± 1.6881181758252695 (n=2)	-10.389	%	± 4.785604712318821 (n=2)	100.0	%
ASAP-0008704	ASAP-0008704-001	ASAPPNBTAE	SARS-CoV-2 nsp3 macrodomain TR-FRET dose response		2.636	uM		2.064	uM		3.366	uM		N = 20	complete curve, showing multiple points near both asymptotes	1.084	0.974		5.579	0.0	%	100.0	%	94.805	%	± 1.5821481860269344 (n=2)	-6.817	%	± 0.6783299245476734 (n=2)	100.0	%
ASAP-0008702	ASAP-0008702-001	ASAPPNBTAE	SARS-CoV-2 nsp3 macrodomain TR-FRET dose response		5.692	uM		4.123	uM		7.859	uM		N = 20	complete curve, showing multiple points near both asymptotes	0.857	0.958		5.245	0.0	%	100.0	%	80.812	%	± 2.2343089637467997 (n=2)	-8.646	%	± 2.082274154399998 (n=2)	100.0	%
ASAP-0008700	ASAP-0008700-001	ASAPPNBTAE	SARS-CoV-2 nsp3 macrodomain TR-FRET dose response		1.914	uM		1.617	uM		2.267	uM		N = 20	complete curve, showing multiple points near both asymptotes	1.084	0.988		5.718	0.0	%	100.0	%	97.098	%	± 0.10523090266284787 (n=2)	-1.085	%	± 8.771422397925216 (n=2)	100.0	%
ASAP-0008699	ASAP-0008699-001	ASAPPNBTAE	SARS-CoV-2 nsp3 macrodomain TR-FRET dose response		2.001	uM		1.373	uM		2.916	uM		N = 20	complete curve, showing multiple points near both asymptotes	0.954	0.952		5.699	0.0	%	100.0	%	98.114	%	± 0.22584776525568867 (n=2)	-8.462	%	± 0.22533053913076298 (n=2)	100.0	%
ASAP-0008697	ASAP-0008697-001	ASAPPNBTAE	SARS-CoV-2 nsp3 macrodomain TR-FRET dose response		2.064	uM		1.804	uM		2.362	uM		N = 19 (and 1 outlier)	complete curve, showing multiple points near both asymptotes	1.384	0.992		5.685	0.0	%	100.0	%	98.792	%	± 1.0130510917019153 (n=2)	-7.013	%	± 2.9602385274783125 (n=2)	100.0	%
ASAP-0008696	ASAP-0008696-001	ASAPPNBTAE	SARS-CoV-2 nsp3 macrodomain TR-FRET dose response		2.572	uM		2.145	uM		3.084	uM		N = 20	complete curve, showing multiple points near both asymptotes	1.387	0.985		5.59	0.0	%	100.0	%	97.487	%	± 0.13978457494601923 (n=2)	-11.817	%	± 1.8742170796629398 (n=2)	100.0	%
ASAP-0008694	ASAP-0008694-001	ASAPPNBTAE	SARS-CoV-2 nsp3 macrodomain TR-FRET dose response		7.822	uM		6.154	uM		9.943	uM		N = 20	complete curve, showing multiple points near both asymptotes	1.172	0.975		5.107	0.0	%	100.0	%	94.945	%	± 1.5332227755763363 (n=2)	-8.037	%	± 4.522960388089605 (n=2)	100.0	%
ASAP-0008703	ASAP-0008703-001	ASAPPNBTAE	SARS-CoV-2 nsp3 macrodomain TR-FRET dose response		2.346	uM		1.847	uM		2.979	uM		N = 20	complete curve, showing multiple points near both asymptotes	1.089	0.977		5.63	0.0	%	100.0	%	95.721	%	± 2.400490278502586 (n=2)	-11.249	%	± 1.6368426571017038 (n=2)	100.0	%
ASAP-0008695	ASAP-0008695-001	ASAPPNBTAE	SARS-CoV-2 nsp3 macrodomain TR-FRET dose response		3.404	uM		2.66	uM		4.357	uM		N = 20	complete curve, showing multiple points near both asymptotes	1.221	0.974		5.468	0.0	%	100.0	%	92.379	%	± 0.14198565196265217 (n=2)	-12.392	%	± 12.061345881335507 (n=2)	100.0	%
ASAP-0008708	ASAP-0008708-001	ASAPPNBTAE	SARS-CoV-2 nsp3 macrodomain TR-FRET dose response		3.272	uM		2.881	uM		3.716	uM		N = 19 (and 1 outlier)	complete curve, showing multiple points near both asymptotes	1.443	0.993		5.485	0.0	%	100.0	%	100.545	%	± 0.959281153896081 (n=2)	-3.718	%	± 5.781361476937019 (n=2)	100.0	%
ASAP-0008698	ASAP-0008698-001	ASAPPNBTAE	SARS-CoV-2 nsp3 macrodomain TR-FRET dose response		5.873	uM		4.942	uM		6.98	uM		N = 19 (and 1 outlier)	complete curve, showing multiple points near both asymptotes	1.027	0.988		5.231	0.0	%	100.0	%	90.617	%	± 3.666411671676647 (n=2)	-7.957	%	(n=1)	100.0	%
ASAP-0008701	ASAP-0008701-001	ASAPPNBTAE	SARS-CoV-2 nsp3 macrodomain TR-FRET dose response		4.225	uM		3.26	uM		5.475	uM		N = 19 (and 1 outlier)	complete curve, showing multiple points near both asymptotes	1.189	0.975		5.374	0.0	%	100.0	%	90.357	%	± 3.8285253097889496 (n=2)	-9.95	%	± 7.055263755198254 (n=2)	100.0	%
ASAP-0008693	ASAP-0008693-001	ASAPPNBTAE	SARS-CoV-2 nsp3 macrodomain TR-FRET dose response		1.758	uM		1.453	uM		2.128	uM		N = 20	complete curve, showing multiple points near both asymptotes	1.124	0.985		5.755	0.0	%	100.0	%	97.518	%	± 0.5730514802397052 (n=2)	-7.048	%	± 3.3593098401137755 (n=2)	100.0	%
ASAP-0008692	ASAP-0008692-001	ASAPPNBTAE	SARS-CoV-2 nsp3 macrodomain TR-FRET dose response		1.336	uM		1.209	uM		1.477	uM		N = 20	complete curve, showing multiple points near both asymptotes	1.39	0.995		5.874	0.0	%	100.0	%	100.489	%	± 0.9059266154291701 (n=2)	-0.987	%	± 7.070126419857136 (n=2)	100.0	%
ASAP-0008690	ASAP-0008690-001	ASAPPNBTAE	SARS-CoV-2 nsp3 macrodomain TR-FRET dose response		4.417	uM		3.998	uM		4.88	uM		N = 20	complete curve, showing multiple points near both asymptotes	1.202	0.996		5.355	0.0	%	100.0	%	100.531	%	± 0.12781891606638238 (n=2)	-2.326	%	± 3.699244319547724 (n=2)	100.0	%
ASAP-0008688	ASAP-0008688-001	ASAPPNBTAE	SARS-CoV-2 nsp3 macrodomain TR-FRET dose response		1.147	uM		0.817	uM		1.612	uM		N = 20	complete curve, showing multiple points near both asymptotes	1.199	0.953		5.94	0.0	%	100.0	%	101.988	%	± 0.453551340545009 (n=2)	-3.236	%	± 0.16528426123208034 (n=2)	100.0	%
ASAP-0008687	ASAP-0008687-001	ASAPPNBTAE	SARS-CoV-2 nsp3 macrodomain TR-FRET dose response		1.928	uM		1.642	uM		2.263	uM		N = 20	complete curve, showing multiple points near both asymptotes	1.156	0.989		5.715	0.0	%	100.0	%	97.94	%	± 0.8468751717427385 (n=2)	-6.38	%	± 11.685640107164906 (n=2)	100.0	%
ASAP-0008685	ASAP-0008685-001	ASAPPNBTAE	SARS-CoV-2 nsp3 macrodomain TR-FRET dose response		0.078	uM		0.071	uM		0.085	uM		N = 20	complete curve, showing multiple points near both asymptotes	1.494	0.995		7.11	0.0	%	100.0	%	102.696	%	± 0.1618169242987861 (n=2)	-0.053	%	± 0.1955444235207348 (n=2)	100.0	%
ASAP-0008683	ASAP-0008683-001	ASAPPNBTAE	SARS-CoV-2 nsp3 macrodomain TR-FRET dose response		17.943	uM		16.223	uM		19.847	uM		N = 20	partial curve, showing multiple points near only one asymptote	1.166	0.993		4.746	0.0	%	100.0	%	85.721	%	± 0.29826212014359016 (n=2)	-3.868	%	± 5.073287172696055 (n=2)	100.0	%
ASAP-0008682	ASAP-0008682-001	ASAPPNBTAE	SARS-CoV-2 nsp3 macrodomain TR-FRET dose response	>	99.5	uM	falls outside the dose series							N = 20	partial curve, showing multiple points near only one asymptote	0.656	0.865	<	4.002	0.0	%	100.0	%	50.966	%	± 2.367172014642966 (n=2)	-2.617	%	± 1.4897885937245254 (n=2)	100.0	%
ASAP-0008678	ASAP-0008678-001	ASAPPNBTAE	SARS-CoV-2 nsp3 macrodomain TR-FRET dose response		0.054	uM		0.05	uM		0.059	uM		N = 20	complete curve, showing multiple points near both asymptotes	1.821	0.995		7.266	0.0	%	100.0	%	102.916	%	± 0.594700799033205 (n=2)	-0.454	%	± 1.004353899850874 (n=2)	100.0	%
ASAP-0008674	ASAP-0008674-001	ASAPPNBTAE	SARS-CoV-2 nsp3 macrodomain TR-FRET dose response		0.138	uM		0.121	uM		0.157	uM		N = 20	complete curve, showing multiple points near both asymptotes	1.228	0.992		6.86	0.0	%	100.0	%	103.609	%	± 0.3588133172874333 (n=2)	-2.588	%	± 1.717589191059118 (n=2)	100.0	%
ASAP-0008670	ASAP-0008670-001	ASAPPNBTAE	SARS-CoV-2 nsp3 macrodomain TR-FRET dose response		11.537	uM		9.986	uM		13.328	uM		N = 20	complete curve, showing multiple points near both asymptotes	1.14	0.989		4.938	0.0	%	100.0	%	91.65	%	± 4.229040404867002 (n=2)	-4.567	%	± 9.100160651345941 (n=2)	100.0	%
ASAP-0008686	ASAP-0008686-001	ASAPPNBTAE	SARS-CoV-2 nsp3 macrodomain TR-FRET dose response		1.335	uM		1.195	uM		1.49	uM		N = 20	complete curve, showing multiple points near both asymptotes	1.227	0.995		5.875	0.0	%	100.0	%	101.079	%	± 0.7613190923143522 (n=2)	-3.917	%	± 0.9311692059393147 (n=2)	100.0	%
ASAP-0008673	ASAP-0008673-001	ASAPPNBTAE	SARS-CoV-2 nsp3 macrodomain TR-FRET dose response		11.278	uM		10.13	uM		12.555	uM		N = 20	complete curve, showing multiple points near both asymptotes	1.252	0.993		4.948	0.0	%	100.0	%	95.602	%	± 0.4844149719473546 (n=2)	-2.974	%	± 2.0442226308652107 (n=2)	100.0	%
ASAP-0008689	ASAP-0008689-001	ASAPPNBTAE	SARS-CoV-2 nsp3 macrodomain TR-FRET dose response		2.016	uM		1.846	uM		2.202	uM		N = 20	complete curve, showing multiple points near both asymptotes	1.232	0.997		5.696	0.0	%	100.0	%	100.769	%	± 0.1715275581956961 (n=2)	-2.161	%	± 3.069947835067372 (n=2)	100.0	%
ASAP-0008679	ASAP-0008679-001	ASAPPNBTAE	SARS-CoV-2 nsp3 macrodomain TR-FRET dose response		0.054	uM		0.048	uM		0.06	uM		N = 20	complete curve, showing multiple points near both asymptotes	1.594	0.991		7.269	0.0	%	100.0	%	102.714	%	± 0.03834081950296626 (n=2)	3.343	%	± 1.6174313359641324 (n=2)	100.0	%
ASAP-0008684	ASAP-0008684-001	ASAPPNBTAE	SARS-CoV-2 nsp3 macrodomain TR-FRET dose response		1.744	uM		1.498	uM		2.03	uM		N = 19 (and 1 outlier)	complete curve, showing multiple points near both asymptotes	1.357	0.989		5.759	0.0	%	100.0	%	101.554	%	± 0.7942866943943616 (n=2)	-1.981	%	± 12.217708160500012 (n=2)	100.0	%
ASAP-0008668	ASAP-0008668-001	ASAPPNBTAE	SARS-CoV-2 nsp3 macrodomain TR-FRET dose response		0.055	uM		0.05	uM		0.061	uM		N = 20	complete curve, showing multiple points near both asymptotes	1.681	0.992		7.258	0.0	%	100.0	%	102.409	%	± 0.7422161175204866 (n=2)	3.896	%	± 4.901485786425584 (n=2)	100.0	%
ASAP-0008662	ASAP-0008662-001	ASAPPNBTAE	SARS-CoV-2 nsp3 macrodomain TR-FRET dose response		1.537	uM		1.374	uM		1.721	uM		N = 20	complete curve, showing multiple points near both asymptotes	1.245	0.994		5.813	0.0	%	100.0	%	98.058	%	± 0.459021664306935 (n=2)	-6.103	%	± 2.607095815776929 (n=2)	100.0	%
ASAP-0000132	ASAP-0000132-002	ASAPPNBTAE	SARS-CoV-2 nsp3 macrodomain TR-FRET dose response		0.701	uM		0.561	uM		0.875	uM		N = 20	complete curve, showing multiple points near both asymptotes	1.21	0.981		6.154	0.0	%	100.0	%	100.975	%	± 1.7022093845690076 (n=2)	-5.255	%	± 2.025015131887038 (n=2)	100.0	%
ASAP-0011035	ASAP-0011035-001	ASAPPNBTAE	SARS-CoV-2 nsp3 macrodomain TR-FRET dose response		3.623	uM		2.859	uM		4.592	uM		N = 20	complete curve, showing multiple points near both asymptotes	1.004	0.978		5.441	0.0	%	100.0	%	93.204	%	± 0.034154457334076176 (n=2)	-5.255	%	± 1.7726559873936325 (n=2)	100.0	%
ASAP-0011037	ASAP-0011037-001	ASAPPNBTAE	SARS-CoV-2 nsp3 macrodomain TR-FRET dose response	>	99.5	uM	falls outside the dose series							N = 20				<	4.002					7.568	%	± 4.7127864220347915 (n=2)	-24.942	%	± 27.32887299842543 (n=2)
ASAP-0010980	ASAP-0010980-001	ASAPPNBTAE	SARS-CoV-2 nsp3 macrodomain TR-FRET dose response		0.901	uM		0.649	uM		1.249	uM		N = 20	complete curve, showing multiple points near both asymptotes	1.756	0.934		6.045	0.0	%	100.0	%	96.19	%	± 1.78423726701485 (n=2)	-8.383	%	± 1.3830363584178285 (n=2)	100.0	%
ASAP-0010927	ASAP-0010927-001	ASAPPNBTAE	SARS-CoV-2 nsp3 macrodomain TR-FRET dose response		17.018	uM		14.425	uM		20.077	uM		N = 20	partial curve, showing multiple points near only one asymptote	1.202	0.982		4.769	0.0	%	100.0	%	91.208	%	± 0.7025589676448281 (n=2)	-7.109	%	± 1.29210267829424 (n=2)	100.0	%
ASAP-0010911	ASAP-0010911-001	ASAPPNBTAE	SARS-CoV-2 nsp3 macrodomain TR-FRET dose response		19.858	uM		14.584	uM		27.04	uM		N = 18 (and 2 outliers)	partial curve, showing multiple points near only one asymptote	0.896	0.954		4.702	0.0	%	100.0	%	83.962	%	± 1.8849365405258065 (n=2)	-11.057	%	± 8.560658483989394 (n=2)	100.0	%
ASAP-0011050	ASAP-0011050-001	ASAPPNBTAE	SARS-CoV-2 nsp3 macrodomain TR-FRET dose response		0.313	uM		0.251	uM		0.39	uM		N = 20	complete curve, showing multiple points near both asymptotes	1.324	0.979		6.505	0.0	%	100.0	%	98.422	%	± 2.7162800928300985 (n=2)	-8.937	%	± 7.275316834545877 (n=2)	100.0	%
ASAP-0011053	ASAP-0011053-001	ASAPPNBTAE	SARS-CoV-2 nsp3 macrodomain TR-FRET dose response		20.892	uM		14.975	uM		29.146	uM		N = 20	partial curve, showing multiple points near only one asymptote	0.932	0.929		4.68	0.0	%	100.0	%	73.173	%	± 1.5704522669777674 (n=2)	-15.633	%	± 6.112464379293449 (n=2)	100.0	%
ASAP-0011058	ASAP-0011058-001	ASAPPNBTAE	SARS-CoV-2 nsp3 macrodomain TR-FRET dose response	>	99.5	uM	falls outside the dose series							N = 20		0.858	0.598	<	4.002	0.0	%	100.0	%	26.2	%	± 2.096724117118261 (n=2)	-9.99	%	± 1.7030529958888017 (n=2)	100.0	%
ASAP-0011001	ASAP-0011001-001	ASAPPNBTAE	SARS-CoV-2 nsp3 macrodomain TR-FRET dose response		2.138	uM		1.81	uM		2.525	uM		N = 20	complete curve, showing multiple points near both asymptotes	1.213	0.988		5.67	0.0	%	100.0	%	98.164	%	± 1.914181732945334 (n=2)	-9.067	%	± 3.586479330538766 (n=2)	100.0	%
ASAP-0011055	ASAP-0011055-001	ASAPPNBTAE	SARS-CoV-2 nsp3 macrodomain TR-FRET dose response		1.273	uM		1.036	uM		1.565	uM		N = 20	complete curve, showing multiple points near both asymptotes	0.973	0.985		5.895	0.0	%	100.0	%	99.787	%	± 0.5923702468979467 (n=2)	-7.401	%	± 0.5905272495062622 (n=2)	100.0	%
ASAP-0011033	ASAP-0011033-001	ASAPPNBTAE	SARS-CoV-2 nsp3 macrodomain TR-FRET dose response	>	99.5	uM	falls outside the dose series							N = 19 (and 1 outlier)		1.486	0.144	<	4.002	0.0	%	100.0	%	9.887	%	± 3.3484467427911837 (n=2)	-12.554	%	± 4.0673347482482844 (n=2)	100.0	%
ASAP-0010787	ASAP-0010787-001	ASAPPNBTAE	SARS-CoV-2 nsp3 macrodomain TR-FRET dose response		16.597	uM		12.587	uM		21.883	uM		N = 20	complete curve, showing multiple points near both asymptotes	1.042	0.953		4.78	0.0	%	100.0	%	83.039	%	± 2.1380765818284218 (n=2)	-4.169	%	± 1.0240998037453493 (n=2)	100.0	%
ASAP-0010937	ASAP-0010937-001	ASAPPNBTAE	SARS-CoV-2 nsp3 macrodomain TR-FRET dose response		3.911	uM		3.194	uM		4.79	uM		N = 20	complete curve, showing multiple points near both asymptotes	1.064	0.982		5.408	0.0	%	100.0	%	93.057	%	± 1.4059757079505497 (n=2)	-4.454	%	± 1.6530521664515996 (n=2)	100.0	%
ASAP-0011061	ASAP-0011061-001	ASAPPNBTAE	SARS-CoV-2 nsp3 macrodomain TR-FRET dose response	>	99.5	uM	falls outside the dose series							N = 20		1.397	0.444	<	4.002	0.0	%	100.0	%	15.921	%	± 4.746287434629555 (n=2)	-6.664	%	± 9.160412763916039 (n=2)	100.0	%
ASAP-0000132	ASAP-0000132-002	ASAPPNBTAE	SARS-CoV-2 nsp3 macrodomain TR-FRET dose response		0.439	uM		0.401	uM		0.481	uM		N = 20	complete curve, showing multiple points near both asymptotes	1.122	0.997		6.357	0.0	%	100.0	%	101.168	%	± 0.17542799614428828 (n=2)	0.601	%	± 3.0694042599181373 (n=2)	100.0	%
ASAP-0011076	ASAP-0011076-001	ASAPPNBTAE	SARS-CoV-2 nsp3 macrodomain TR-FRET dose response		0.124	uM		0.116	uM		0.134	uM		N = 20	complete curve, showing multiple points near both asymptotes	1.166	0.998		6.905	0.0	%	100.0	%	101.204	%	± 0.40998835792414895 (n=2)	2.055	%	± 0.0736140227839156 (n=2)	100.0	%
ASAP-0011070	ASAP-0011070-001	ASAPPNBTAE	SARS-CoV-2 nsp3 macrodomain TR-FRET dose response		27.708	uM		25.126	uM		30.555	uM		N = 20	partial curve, showing multiple points near only one asymptote	1.161	0.991		4.557	0.0	%	100.0	%	82.672	%	± 1.56944883480842 (n=2)	-1.627	%	± 0.0005100611606788396 (n=2)	100.0	%
ASAP-0011053	ASAP-0011053-001	ASAPPNBTAE	SARS-CoV-2 nsp3 macrodomain TR-FRET dose response		17.698	uM		14.857	uM		21.083	uM		N = 20	partial curve, showing multiple points near only one asymptote	0.911	0.981		4.752	0.0	%	100.0	%	78.908	%	± 2.415390706737733 (n=2)	-3.707	%	± 2.2584532073847505 (n=2)	100.0	%
ASAP-0011080	ASAP-0011080-001	ASAPPNBTAE	SARS-CoV-2 nsp3 macrodomain TR-FRET dose response		20.457	uM		18.366	uM		22.786	uM		N = 20	partial curve, showing multiple points near only one asymptote	1.034	0.992		4.689	0.0	%	100.0	%	85.779	%	± 1.1258832627874 (n=2)	-4.202	%	± 3.7456018068122505 (n=2)	100.0	%
ASAP-0011074	ASAP-0011074-001	ASAPPNBTAE	SARS-CoV-2 nsp3 macrodomain TR-FRET dose response	>	99.5	uM	falls outside the dose series							N = 20				<	4.002					0.966	%	± 1.045481247706426 (n=2)	-21.866	%	± 8.5778102282846 (n=2)
ASAP-0011035	ASAP-0011035-001	ASAPPNBTAE	SARS-CoV-2 nsp3 macrodomain TR-FRET dose response		2.35	uM		2.059	uM		2.682	uM		N = 19 (and 1 outlier)	complete curve, showing multiple points near both asymptotes	1.102	0.995		5.629	0.0	%	100.0	%	100.89	%	± 0.0751495167688645 (n=2)	-1.388	%	± 3.6811244621422237 (n=2)	100.0	%
ASAP-0011050	ASAP-0011050-001	ASAPPNBTAE	SARS-CoV-2 nsp3 macrodomain TR-FRET dose response		0.187	uM		0.164	uM		0.213	uM		N = 20	complete curve, showing multiple points near both asymptotes	1.233	0.992		6.728	0.0	%	100.0	%	100.886	%	± 1.709778284211988 (n=2)	-3.584	%	± 7.902798103651703 (n=2)	100.0	%
ASAP-0011078	ASAP-0011078-001	ASAPPNBTAE	SARS-CoV-2 nsp3 macrodomain TR-FRET dose response		6.222	uM		4.684	uM		8.264	uM		N = 20	complete curve, showing multiple points near both asymptotes	1.149	0.961		5.206	0.0	%	100.0	%	90.476	%	± 0.14793071782620484 (n=2)	-1.279	%	± 3.007686985916543 (n=2)	100.0	%
ASAP-0011072	ASAP-0011072-001	ASAPPNBTAE	SARS-CoV-2 nsp3 macrodomain TR-FRET dose response	>	99.5	uM	falls outside the dose series							N = 20	partial curve, showing multiple points near only one asymptote	1.21	0.97	<	4.002	0.0	%	100.0	%	41.812	%	± 3.4171477917378814 (n=2)	-3.417	%	± 0.41417269704431053 (n=2)	100.0	%
ASAP-0011055	ASAP-0011055-001	ASAPPNBTAE	SARS-CoV-2 nsp3 macrodomain TR-FRET dose response		0.967	uM		0.825	uM		1.134	uM		N = 20	complete curve, showing multiple points near both asymptotes	1.168	0.989		6.015	0.0	%	100.0	%	101.031	%	± 0.15894149770597887 (n=2)	-5.055	%	± 7.519787226962952 (n=2)	100.0	%
ASAP-0000132	ASAP-0000132-002	ASAPPNBTAE	SARS-CoV-2 nsp3 macrodomain TR-FRET dose response		0.411	uM		0.379	uM		0.445	uM		N = 20	complete curve, showing multiple points near both asymptotes	1.344	0.997		6.386	0.0	%	100.0	%	100.761	%	± 0.29343377717818214 (n=2)	1.803	%	± 1.2337776776887424 (n=2)	100.0	%
ASAP-0011070	ASAP-0011070-001	ASAPPNBTAE	SARS-CoV-2 nsp3 macrodomain TR-FRET dose response		23.521	uM		21.192	uM		26.106	uM		N = 20	partial curve, showing multiple points near only one asymptote	1.209	0.99		4.629	0.0	%	100.0	%	84.214	%	± 1.9909604782902355 (n=2)	-1.401	%	± 1.8410020176302548 (n=2)	100.0	%
ASAP-0011078	ASAP-0011078-001	ASAPPNBTAE	SARS-CoV-2 nsp3 macrodomain TR-FRET dose response		4.918	uM		4.224	uM		5.725	uM		N = 20	complete curve, showing multiple points near both asymptotes	1.115	0.989		5.308	0.0	%	100.0	%	92.78	%	± 0.8258516493559285 (n=2)	-0.252	%	± 0.13581385712753513 (n=2)	100.0	%
ASAP-0011080	ASAP-0011080-001	ASAPPNBTAE	SARS-CoV-2 nsp3 macrodomain TR-FRET dose response		17.61	uM		15.645	uM		19.822	uM		N = 20	partial curve, showing multiple points near only one asymptote	1.171	0.99		4.754	0.0	%	100.0	%	88.836	%	± 0.37972894374205557 (n=2)	-6.384	%	± 0.007647798543392787 (n=2)	100.0	%
ASAP-0011076	ASAP-0011076-001	ASAPPNBTAE	SARS-CoV-2 nsp3 macrodomain TR-FRET dose response		0.117	uM		0.109	uM		0.127	uM		N = 20	complete curve, showing multiple points near both asymptotes	1.238	0.997		6.93	0.0	%	100.0	%	100.898	%	± 0.2468551032526706 (n=2)	0.776	%	± 4.562781067737486 (n=2)	100.0	%
ASAP-0011132	ASAP-0011132-001	ASAPPNBTAE	SARS-CoV-2 nsp3 macrodomain TR-FRET dose response	>	99.5	uM	falls outside the dose series							N = 20	partial curve, showing multiple points near only one asymptote	0.641	0.889	<	4.002	0.0	%	100.0	%	28.942	%	± 0.092263160313016 (n=2)	-5.92	%	± 2.4844275817733656 (n=2)	100.0	%
ASAP-0000132	ASAP-0000132-002	ASAPPNBTAE	SARS-CoV-2 nsp3 macrodomain TR-FRET dose response		0.374	uM		0.349	uM		0.401	uM		N = 20	complete curve, showing multiple points near both asymptotes	1.144	0.998		6.427	0.0	%	100.0	%	99.904	%	± 0.10649867986605556 (n=2)	-0.966	%	± 1.7766773446506023 (n=2)	100.0	%
ASAP-0011144	ASAP-0011144-001	ASAPPNBTAE	SARS-CoV-2 nsp3 macrodomain TR-FRET dose response		0.018	uM		0.017	uM		0.02	uM		N = 20	partial curve, showing multiple points near only one asymptote	1.892	0.987		7.738	0.0	%	100.0	%	100.521	%	± 0.2755877899943054 (n=2)	11.959	%	± 2.528769100979919 (n=2)	100.0	%
ASAP-0011150	ASAP-0011150-001	ASAPPNBTAE	SARS-CoV-2 nsp3 macrodomain TR-FRET dose response		4.957	uM		4.44	uM		5.535	uM		N = 20	complete curve, showing multiple points near both asymptotes	1.426	0.994		5.305	0.0	%	100.0	%	96.69	%	± 0.316696140157891 (n=2)	-5.148	%	± 1.1171686432144994 (n=2)	100.0	%
ASAP-0011153	ASAP-0011153-001	ASAPPNBTAE	SARS-CoV-2 nsp3 macrodomain TR-FRET dose response		0.12	uM		0.112	uM		0.13	uM		N = 20	complete curve, showing multiple points near both asymptotes	1.131	0.997		6.919	0.0	%	100.0	%	101.064	%	± 0.42979265627723595 (n=2)	-0.933	%	± 0.6150152428406679 (n=2)	100.0	%
ASAP-0011159	ASAP-0011159-001	ASAPPNBTAE	SARS-CoV-2 nsp3 macrodomain TR-FRET dose response		14.094	uM		13.248	uM		14.994	uM		N = 20	complete curve, showing multiple points near both asymptotes	1.272	0.997		4.851	0.0	%	100.0	%	93.032	%	± 0.7912763978863195 (n=2)	-2.019	%	± 3.6794886165109704 (n=2)	100.0	%
ASAP-0011166	ASAP-0011166-001	ASAPPNBTAE	SARS-CoV-2 nsp3 macrodomain TR-FRET dose response		0.213	uM		0.187	uM		0.243	uM		N = 20	complete curve, showing multiple points near both asymptotes	1.158	0.993		6.671	0.0	%	100.0	%	99.615	%	± 0.5305728517373334 (n=2)	1.737	%	± 2.9576435670889207 (n=2)	100.0	%
ASAP-0011169	ASAP-0011169-001	ASAPPNBTAE	SARS-CoV-2 nsp3 macrodomain TR-FRET dose response		2.242	uM		2.027	uM		2.479	uM		N = 20	complete curve, showing multiple points near both asymptotes	1.579	0.995		5.649	0.0	%	100.0	%	98.208	%	± 0.4081325478905173 (n=2)	-5.917	%	± 7.051273038700152 (n=2)	100.0	%
ASAP-0011176	ASAP-0011176-001	ASAPPNBTAE	SARS-CoV-2 nsp3 macrodomain TR-FRET dose response		0.022	uM		0.021	uM		0.023	uM		N = 20	partial curve, showing multiple points near only one asymptote	1.658	0.997		7.661	0.0	%	100.0	%	100.514	%	± 1.6088901928197026 (n=2)	11.754	%	± 0.11907529946170634 (n=2)	100.0	%
ASAP-0011177	ASAP-0011177-001	ASAPPNBTAE	SARS-CoV-2 nsp3 macrodomain TR-FRET dose response		0.101	uM		0.092	uM		0.111	uM		N = 20	complete curve, showing multiple points near both asymptotes	1.188	0.995		6.997	0.0	%	100.0	%	98.784	%	± 0.24383401715140973 (n=2)	0.676	%	± 0.7456319404681883 (n=2)	100.0	%
ASAP-0011184	ASAP-0011184-001	ASAPPNBTAE	SARS-CoV-2 nsp3 macrodomain TR-FRET dose response		0.018	uM		0.017	uM		0.019	uM		N = 20	partial curve, showing multiple points near only one asymptote	1.615	0.996		7.756	0.0	%	100.0	%	99.882	%	± 0.5384168860073929 (n=2)	13.562	%	± 0.42496026721437086 (n=2)	100.0	%
ASAP-0011156	ASAP-0011156-001	ASAPPNBTAE	SARS-CoV-2 nsp3 macrodomain TR-FRET dose response		23.342	uM		21.259	uM		25.628	uM		N = 20	partial curve, showing multiple points near only one asymptote	1.243	0.992		4.632	0.0	%	100.0	%	86.028	%	± 0.2992008147536248 (n=2)	-4.324	%	± 1.2771054808949116 (n=2)	100.0	%
ASAP-0011180	ASAP-0011180-001	ASAPPNBTAE	SARS-CoV-2 nsp3 macrodomain TR-FRET dose response		86.868	uM		73.945	uM		102.049	uM		N = 19 (and 1 outlier)	partial curve, showing multiple points near only one asymptote	0.827	0.98		4.061	0.0	%	100.0	%	51.641	%	± 1.1976583342770883 (n=2)	-2.209	%	± 0.36662574142110965 (n=2)	100.0	%
ASAP-0011147	ASAP-0011147-001	ASAPPNBTAE	SARS-CoV-2 nsp3 macrodomain TR-FRET dose response		22.25	uM		19.656	uM		25.187	uM		N = 20	partial curve, showing multiple points near only one asymptote	1.197	0.987		4.653	0.0	%	100.0	%	84.651	%	± 0.40191234739988546 (n=2)	-5.198	%	± 9.040389592368035 (n=2)	100.0	%
ASAP-0011171	ASAP-0011171-001	ASAPPNBTAE	SARS-CoV-2 nsp3 macrodomain TR-FRET dose response		6.453	uM		5.405	uM		7.705	uM		N = 20	complete curve, showing multiple points near both asymptotes	1.202	0.986		5.19	0.0	%	100.0	%	95.055	%	± 1.190043578862928 (n=2)	-7.635	%	± 0.44837773059659974 (n=2)	100.0	%
ASAP-0011162	ASAP-0011162-001	ASAPPNBTAE	SARS-CoV-2 nsp3 macrodomain TR-FRET dose response		0.064	uM		0.061	uM		0.068	uM		N = 20	complete curve, showing multiple points near both asymptotes	1.315	0.998		7.194	0.0	%	100.0	%	100.132	%	± 0.08576108169954336 (n=2)	6.442	%	± 2.7571328645043143 (n=2)	100.0	%
ASAP-0011186	ASAP-0011186-001	ASAPPNBTAE	SARS-CoV-2 nsp3 macrodomain TR-FRET dose response		50.828	uM		46.733	uM		55.282	uM		N = 20	partial curve, showing multiple points near only one asymptote	1.212	0.991		4.294	0.0	%	100.0	%	67.939	%	± 2.1287597680839974 (n=2)	-2.249	%	± 1.77826750309807 (n=2)	100.0	%
ASAP-0011189	ASAP-0011189-001	ASAPPNBTAE	SARS-CoV-2 nsp3 macrodomain TR-FRET dose response		1.865	uM		1.65	uM		2.108	uM		N = 20	complete curve, showing multiple points near both asymptotes	1.24	0.994		5.729	0.0	%	100.0	%	99.868	%	± 0.14652807070776228 (n=2)	-5.586	%	± 8.366785657164161 (n=2)	100.0	%
ASAP-0011192	ASAP-0011192-001	ASAPPNBTAE	SARS-CoV-2 nsp3 macrodomain TR-FRET dose response		0.071	uM		0.067	uM		0.075	uM		N = 20	complete curve, showing multiple points near both asymptotes	1.401	0.998		7.149	0.0	%	100.0	%	100.018	%	± 0.4276563168199157 (n=2)	4.318	%	± 2.878257680915408 (n=2)	100.0	%
ASAP-0011198	ASAP-0011198-001	ASAPPNBTAE	SARS-CoV-2 nsp3 macrodomain TR-FRET dose response		0.065	uM		0.063	uM		0.067	uM		N = 20	complete curve, showing multiple points near both asymptotes	1.307	0.999		7.189	0.0	%	100.0	%	99.763	%	± 0.4533948914433366 (n=2)	4.549	%	± 1.1603533157231258 (n=2)	100.0	%
ASAP-0011201	ASAP-0011201-001	ASAPPNBTAE	SARS-CoV-2 nsp3 macrodomain TR-FRET dose response		0.1	uM		0.081	uM		0.123	uM		N = 20	complete curve, showing multiple points near both asymptotes	1.343	0.973		7.002	0.0	%	100.0	%	98.562	%	± 0.5323801086014806 (n=2)	3.284	%	± 1.272785091747757 (n=2)	100.0	%
ASAP-0011207	ASAP-0011207-001	ASAPPNBTAE	SARS-CoV-2 nsp3 macrodomain TR-FRET dose response		0.145	uM		0.137	uM		0.153	uM		N = 20	complete curve, showing multiple points near both asymptotes	1.248	0.998		6.84	0.0	%	100.0	%	99.93	%	± 0.31767799314080075 (n=2)	-1.744	%	± 1.9454820478451007 (n=2)	100.0	%
ASAP-0011213	ASAP-0011213-001	ASAPPNBTAE	SARS-CoV-2 nsp3 macrodomain TR-FRET dose response		28.794	uM		26.031	uM		31.851	uM		N = 20	partial curve, showing multiple points near only one asymptote	1.385	0.989		4.541	0.0	%	100.0	%	81.279	%	± 2.670893668955263 (n=2)	-2.722	%	± 0.05481399953714621 (n=2)	100.0	%
ASAP-0011215	ASAP-0011215-001	ASAPPNBTAE	SARS-CoV-2 nsp3 macrodomain TR-FRET dose response		0.123	uM		0.113	uM		0.134	uM		N = 20	complete curve, showing multiple points near both asymptotes	1.323	0.996		6.91	0.0	%	100.0	%	98.557	%	± 0.07812204970064082 (n=2)	3.137	%	± 1.4843332742406694 (n=2)	100.0	%
ASAP-0011219	ASAP-0011219-001	ASAPPNBTAE	SARS-CoV-2 nsp3 macrodomain TR-FRET dose response		0.163	uM		0.156	uM		0.172	uM		N = 20	complete curve, showing multiple points near both asymptotes	1.216	0.999		6.787	0.0	%	100.0	%	99.832	%	± 0.12241872466037855 (n=2)	0.857	%	± 1.0594608568636634 (n=2)	100.0	%
ASAP-0011221	ASAP-0011221-001	ASAPPNBTAE	SARS-CoV-2 nsp3 macrodomain TR-FRET dose response		0.03	uM		0.028	uM		0.032	uM		N = 20	partial curve, showing multiple points near only one asymptote	1.442	0.997		7.522	0.0	%	100.0	%	99.722	%	± 0.4555042569176098 (n=2)	7.122	%	± 2.235765896006124 (n=2)	100.0	%
ASAP-0011210	ASAP-0011210-001	ASAPPNBTAE	SARS-CoV-2 nsp3 macrodomain TR-FRET dose response		0.604	uM		0.542	uM		0.674	uM		N = 20	complete curve, showing multiple points near both asymptotes	1.114	0.995		6.219	0.0	%	100.0	%	100.419	%	± 0.36945725099776855 (n=2)	2.34	%	± 3.127914032307507 (n=2)	100.0	%
ASAP-0011204	ASAP-0011204-001	ASAPPNBTAE	SARS-CoV-2 nsp3 macrodomain TR-FRET dose response		0.409	uM		0.385	uM		0.435	uM		N = 20	complete curve, showing multiple points near both asymptotes	1.15	0.998		6.388	0.0	%	100.0	%	99.598	%	± 0.7858977856667533 (n=2)	2.001	%	± 1.3158364959213917 (n=2)	100.0	%
ASAP-0011196	ASAP-0011196-001	ASAPPNBTAE	SARS-CoV-2 nsp3 macrodomain TR-FRET dose response		3.156	uM		2.849	uM		3.498	uM		N = 20	complete curve, showing multiple points near both asymptotes	1.353	0.995		5.501	0.0	%	100.0	%	98.673	%	± 0.3692630383198304 (n=2)	-1.226	%	± 2.7458417237882458 (n=2)	100.0	%
ASAP-0011217	ASAP-0011217-001	ASAPPNBTAE	SARS-CoV-2 nsp3 macrodomain TR-FRET dose response		5.363	uM		4.858	uM		5.921	uM		N = 20	complete curve, showing multiple points near both asymptotes	1.533	0.995		5.271	0.0	%	100.0	%	98.9	%	± 0.6300151376383011 (n=2)	-1.472	%	± 5.296746181018692 (n=2)	100.0	%
ASAP-0011144	ASAP-0011144-001	ASAPPNBTAE	SARS-CoV-2 nsp3 macrodomain TR-FRET dose response		0.015	uM		0.013	uM		0.017	uM		N = 20	partial curve, showing multiple points near only one asymptote	1.673	0.981		7.823	0.0	%	100.0	%	100.381	%	± 1.5260908544587168 (n=2)	17.908	%	± 2.3721568067100463 (n=2)	100.0	%
ASAP-0011150	ASAP-0011150-001	ASAPPNBTAE	SARS-CoV-2 nsp3 macrodomain TR-FRET dose response		2.327	uM		1.863	uM		2.907	uM		N = 20	complete curve, showing multiple points near both asymptotes	0.993	0.98		5.633	0.0	%	100.0	%	96.748	%	± 1.5283243002550062 (n=2)	1.06	%	± 3.7238367527727396 (n=2)	100.0	%
ASAP-0011159	ASAP-0011159-001	ASAPPNBTAE	SARS-CoV-2 nsp3 macrodomain TR-FRET dose response		10.734	uM		9.454	uM		12.187	uM		N = 20	complete curve, showing multiple points near both asymptotes	1.164	0.99		4.969	0.0	%	100.0	%	92.907	%	± 1.950634373635012 (n=2)	0.415	%	± 1.0110820963066076 (n=2)	100.0	%
ASAP-0011162	ASAP-0011162-001	ASAPPNBTAE	SARS-CoV-2 nsp3 macrodomain TR-FRET dose response		0.054	uM		0.051	uM		0.057	uM		N = 20	complete curve, showing multiple points near both asymptotes	1.213	0.998		7.269	0.0	%	100.0	%	100.454	%	± 0.783459337599307 (n=2)	6.143	%	± 0.495342132479683 (n=2)	100.0	%
ASAP-0011169	ASAP-0011169-001	ASAPPNBTAE	SARS-CoV-2 nsp3 macrodomain TR-FRET dose response		1.913	uM		1.751	uM		2.089	uM		N = 20	complete curve, showing multiple points near both asymptotes	1.499	0.996		5.718	0.0	%	100.0	%	97.905	%	± 0.6184864572840251 (n=2)	-2.263	%	± 4.280812371319177 (n=2)	100.0	%
ASAP-0011176	ASAP-0011176-001	ASAPPNBTAE	SARS-CoV-2 nsp3 macrodomain TR-FRET dose response		0.019	uM		0.017	uM		0.02	uM		N = 20	partial curve, showing multiple points near only one asymptote	1.341	0.992		7.726	0.0	%	100.0	%	99.578	%	± 0.887762335245339 (n=2)	19.233	%	± 0.2949079053516992 (n=2)	100.0	%
ASAP-0011177	ASAP-0011177-001	ASAPPNBTAE	SARS-CoV-2 nsp3 macrodomain TR-FRET dose response		0.095	uM		0.086	uM		0.105	uM		N = 20	complete curve, showing multiple points near both asymptotes	1.29	0.995		7.023	0.0	%	100.0	%	100.365	%	± 0.4579265205952279 (n=2)	3.27	%	± 2.6555626685157283 (n=2)	100.0	%
ASAP-0011189	ASAP-0011189-001	ASAPPNBTAE	SARS-CoV-2 nsp3 macrodomain TR-FRET dose response		1.937	uM		1.752	uM		2.14	uM		N = 20	complete curve, showing multiple points near both asymptotes	1.138	0.996		5.713	0.0	%	100.0	%	100.775	%	± 0.187911555498427 (n=2)	1.492	%	± 2.013185928697811 (n=2)	100.0	%
ASAP-0011192	ASAP-0011192-001	ASAPPNBTAE	SARS-CoV-2 nsp3 macrodomain TR-FRET dose response		0.057	uM		0.054	uM		0.061	uM		N = 20	complete curve, showing multiple points near both asymptotes	1.227	0.997		7.241	0.0	%	100.0	%	100.196	%	± 0.35930963857549764 (n=2)	7.676	%	± 1.4839426572486705 (n=2)	100.0	%
ASAP-0011198	ASAP-0011198-001	ASAPPNBTAE	SARS-CoV-2 nsp3 macrodomain TR-FRET dose response		0.066	uM		0.062	uM		0.07	uM		N = 20	complete curve, showing multiple points near both asymptotes	1.229	0.997		7.182	0.0	%	100.0	%	100.491	%	± 1.1209847874660699 (n=2)	7.89	%	± 2.2353211624606373 (n=2)	100.0	%
ASAP-0011166	ASAP-0011166-001	ASAPPNBTAE	SARS-CoV-2 nsp3 macrodomain TR-FRET dose response		0.224	uM		0.206	uM		0.244	uM		N = 20	complete curve, showing multiple points near both asymptotes	1.123	0.997		6.649	0.0	%	100.0	%	99.315	%	± 0.2103107510206327 (n=2)	3.188	%	± 4.827452328742 (n=2)	100.0	%
ASAP-0011196	ASAP-0011196-001	ASAPPNBTAE	SARS-CoV-2 nsp3 macrodomain TR-FRET dose response		2.858	uM		2.617	uM		3.121	uM		N = 20	complete curve, showing multiple points near both asymptotes	1.377	0.996		5.544	0.0	%	100.0	%	98.304	%	± 0.14238486691174734 (n=2)	-0.565	%	± 0.5779151528008775 (n=2)	100.0	%
ASAP-0011153	ASAP-0011153-001	ASAPPNBTAE	SARS-CoV-2 nsp3 macrodomain TR-FRET dose response		0.11	uM		0.099	uM		0.123	uM		N = 20	complete curve, showing multiple points near both asymptotes	1.082	0.994		6.957	0.0	%	100.0	%	100.602	%	± 0.06791509451566656 (n=2)	7.197	%	± 1.4940049644495554 (n=2)	100.0	%
ASAP-0011184	ASAP-0011184-001	ASAPPNBTAE	SARS-CoV-2 nsp3 macrodomain TR-FRET dose response		0.016	uM		0.015	uM		0.017	uM		N = 20	partial curve, showing multiple points near only one asymptote	1.549	0.993		7.802	0.0	%	100.0	%	100.486	%	± 1.3871101042074974 (n=2)	17.754	%	± 3.586143841624619 (n=2)	100.0	%
ASAP-0011171	ASAP-0011171-001	ASAPPNBTAE	SARS-CoV-2 nsp3 macrodomain TR-FRET dose response		5.614	uM		4.927	uM		6.397	uM		N = 20	complete curve, showing multiple points near both asymptotes	1.354	0.991		5.251	0.0	%	100.0	%	95.551	%	± 1.4383336980136976 (n=2)	0.65	%	± 0.15816203388961841 (n=2)	100.0	%
ASAP-0011201	ASAP-0011201-001	ASAPPNBTAE	SARS-CoV-2 nsp3 macrodomain TR-FRET dose response		0.085	uM		0.064	uM		0.112	uM		N = 20	complete curve, showing multiple points near both asymptotes	1.103	0.954		7.072	0.0	%	100.0	%	98.61	%	± 0.7550233646711889 (n=2)	9.026	%	± 1.6489162119135286 (n=2)	100.0	%
ASAP-0011204	ASAP-0011204-001	ASAPPNBTAE	SARS-CoV-2 nsp3 macrodomain TR-FRET dose response		0.455	uM		0.425	uM		0.487	uM		N = 20	complete curve, showing multiple points near both asymptotes	1.285	0.998		6.342	0.0	%	100.0	%	99.923	%	± 0.27043036443572427 (n=2)	-0.105	%	± 2.4455151667108947 (n=2)	100.0	%
ASAP-0011207	ASAP-0011207-001	ASAPPNBTAE	SARS-CoV-2 nsp3 macrodomain TR-FRET dose response		0.15	uM		0.142	uM		0.157	uM		N = 20	complete curve, showing multiple points near both asymptotes	1.216	0.999		6.825	0.0	%	100.0	%	100.259	%	± 0.988030025027544 (n=2)	-0.646	%	± 0.12952510478780038 (n=2)	100.0	%
ASAP-0011215	ASAP-0011215-001	ASAPPNBTAE	SARS-CoV-2 nsp3 macrodomain TR-FRET dose response		0.095	uM		0.085	uM		0.106	uM		N = 20	complete curve, showing multiple points near both asymptotes	1.261	0.993		7.023	0.0	%	100.0	%	99.124	%	± 0.5593648812416715 (n=2)	4.112	%	± 4.5264198857090765 (n=2)	100.0	%
ASAP-0011217	ASAP-0011217-001	ASAPPNBTAE	SARS-CoV-2 nsp3 macrodomain TR-FRET dose response		0.961	uM		0.857	uM		1.078	uM		N = 20	complete curve, showing multiple points near both asymptotes	1.282	0.994		6.017	0.0	%	100.0	%	99.373	%	± 0.8424568333196445 (n=2)	-2.243	%	± 1.72321048483241 (n=2)	100.0	%
ASAP-0011221	ASAP-0011221-001	ASAPPNBTAE	SARS-CoV-2 nsp3 macrodomain TR-FRET dose response		0.03	uM		0.028	uM		0.032	uM		N = 20	partial curve, showing multiple points near only one asymptote	1.347	0.997		7.526	0.0	%	100.0	%	99.401	%	± 0.6026311500490149 (n=2)	6.716	%	± 1.1552258987206845 (n=2)	100.0	%
ASAP-0011238	ASAP-0011238-001	ASAPPNBTAE	SARS-CoV-2 nsp3 macrodomain TR-FRET dose response		24.584	uM		19.224	uM		31.438	uM		N = 20	partial curve, showing multiple points near only one asymptote	0.956	0.955		4.609	0.0	%	100.0	%	69.818	%	± 0.227876208780821 (n=2)	-5.589	%	± 4.407521181542631 (n=2)	100.0	%
ASAP-0011240	ASAP-0011240-001	ASAPPNBTAE	SARS-CoV-2 nsp3 macrodomain TR-FRET dose response	>	99.5	uM	falls outside the dose series							N = 20				<	4.002					0.721	%	± 2.3300502505863285 (n=2)	-5.011	%	± 1.0434652691117408 (n=2)
ASAP-0011247	ASAP-0011247-001	ASAPPNBTAE	SARS-CoV-2 nsp3 macrodomain TR-FRET dose response		3.902	uM		3.589	uM		4.242	uM		N = 20	complete curve, showing multiple points near both asymptotes	1.232	0.997		5.409	0.0	%	100.0	%	98.937	%	± 0.041108350163585605 (n=2)	-0.613	%	± 1.004339627874297 (n=2)	100.0	%
ASAP-0011249	ASAP-0011249-001	ASAPPNBTAE	SARS-CoV-2 nsp3 macrodomain TR-FRET dose response		4.353	uM		3.884	uM		4.879	uM		N = 20	complete curve, showing multiple points near both asymptotes	1.38	0.994		5.361	0.0	%	100.0	%	97.34	%	± 0.6794206849871353 (n=2)	-1.0	%	± 1.2067999330355406 (n=2)	100.0	%
ASAP-0000132	ASAP-0000132-002	ASAPPNBTAE	SARS-CoV-2 nsp3 macrodomain TR-FRET dose response		0.353	uM		0.336	uM		0.371	uM		N = 20	complete curve, showing multiple points near both asymptotes	1.222	0.999		6.452	0.0	%	100.0	%	99.676	%	± 0.4834870669305388 (n=2)	1.696	%	± 1.293999918679958 (n=2)	100.0	%
ASAP-0011210	ASAP-0011210-001	ASAPPNBTAE	SARS-CoV-2 nsp3 macrodomain TR-FRET dose response		0.628	uM		0.571	uM		0.691	uM		N = 20	complete curve, showing multiple points near both asymptotes	1.184	0.996		6.202	0.0	%	100.0	%	100.14	%	± 0.850942848386222 (n=2)	-2.314	%	± 6.794209715857051 (n=2)	100.0	%
ASAP-0011219	ASAP-0011219-001	ASAPPNBTAE	SARS-CoV-2 nsp3 macrodomain TR-FRET dose response		0.154	uM		0.139	uM		0.17	uM		N = 20	complete curve, showing multiple points near both asymptotes	1.144	0.996		6.813	0.0	%	100.0	%	100.437	%	± 0.14181841326776093 (n=2)	-0.268	%	± 1.5414194525278864 (n=2)	100.0	%
ASAP-0011234	ASAP-0011234-001	ASAPPNBTAE	SARS-CoV-2 nsp3 macrodomain TR-FRET dose response	>	99.5	uM	falls outside the dose series							N = 20				<	4.002					3.421	%	± 0.8975587801258171 (n=2)	-5.746	%	± 2.443392061364007 (n=2)
ASAP-0011243	ASAP-0011243-001	ASAPPNBTAE	SARS-CoV-2 nsp3 macrodomain TR-FRET dose response		0.065	uM		0.063	uM		0.068	uM		N = 20	complete curve, showing multiple points near both asymptotes	1.458	0.999		7.185	0.0	%	100.0	%	99.976	%	± 0.043368769942921874 (n=2)	1.271	%	± 2.4095767386464737 (n=2)	100.0	%
ASAP-0011252	ASAP-0011252-001	ASAPPNBTAE	SARS-CoV-2 nsp3 macrodomain TR-FRET dose response		0.107	uM		0.099	uM		0.115	uM		N = 20	complete curve, showing multiple points near both asymptotes	1.345	0.997		6.972	0.0	%	100.0	%	99.648	%	± 0.14624214648746436 (n=2)	-2.923	%	± 0.8743093983754497 (n=2)	100.0	%
ASAP-0011150	ASAP-0011150-001	ASAPPNBTAE	SARS-CoV-2 nsp3 macrodomain TR-FRET dose response		3.077	uM		2.267	uM		4.177	uM		N = 15 (and 5 outliers)	complete curve, showing multiple points near both asymptotes	1.504	0.963		5.512	0.0	%	100.0	%	95.523	%	± 2.0685268639401087 (n=2)	-15.089	%	(n=1)	100.0	%
ASAP-0011213	ASAP-0011213-001	ASAPPNBTAE	SARS-CoV-2 nsp3 macrodomain TR-FRET dose response		37.604	uM		23.307	uM		60.67	uM		N = 20	partial curve, showing multiple points near only one asymptote	1.093	0.774		4.425	0.0	%	100.0	%	74.822	%	± 1.4831212994648901 (n=2)	3.289	%	± 17.83402624544419 (n=2)	100.0	%
ASAP-0000132	ASAP-0000132-002	ASAPPNBTAE	SARS-CoV-2 nsp3 macrodomain TR-FRET dose response		0.44	uM		0.303	uM		0.639	uM		N = 17 (and 3 outliers)	complete curve, showing multiple points near both asymptotes	0.987	0.96		6.356	0.0	%	100.0	%	101.887	%	± 1.2045609765388086 (n=2)	-15.519	%	± 7.524043257872432 (n=2)	100.0	%
ASAP-0011243	ASAP-0011243-001	ASAPPNBTAE	SARS-CoV-2 nsp3 macrodomain TR-FRET dose response		0.07	uM		0.055	uM		0.089	uM		N = 20	complete curve, showing multiple points near both asymptotes	1.474	0.966		7.153	0.0	%	100.0	%	100.998	%	± 2.9141882064457336 (n=2)	-2.546	%	± 19.918781331934934 (n=2)	100.0	%
ASAP-0011249	ASAP-0011249-001	ASAPPNBTAE	SARS-CoV-2 nsp3 macrodomain TR-FRET dose response		5.376	uM		3.462	uM		8.347	uM		N = 20	complete curve, showing multiple points near both asymptotes	1.232	0.923		5.27	0.0	%	100.0	%	98.075	%	± 3.451153892165199 (n=2)	-6.658	%	± 19.040935644382028 (n=2)	100.0	%
ASAP-0011428	ASAP-0011428-001	ASAPPNBTAE	SARS-CoV-2 nsp3 macrodomain TR-FRET dose response		0.021	uM		0.019	uM		0.024	uM		N = 18 (and 2 outliers)	partial curve, showing multiple points near only one asymptote	1.864	0.983		7.668	0.0	%	100.0	%	101.738	%	± 2.143250191776831 (n=2)	-4.585	%	(n=1)	100.0	%
ASAP-0011432	ASAP-0011432-001	ASAPPNBTAE	SARS-CoV-2 nsp3 macrodomain TR-FRET dose response		7.011	uM		4.742	uM		10.367	uM		N = 18 (and 2 outliers)	complete curve, showing multiple points near both asymptotes	1.581	0.935		5.154	0.0	%	100.0	%	93.27	%	± 1.3732616613111819 (n=2)	-11.94	%	± 15.157104987095991 (n=2)	100.0	%
ASAP-0011440	ASAP-0011440-001	ASAPPNBTAE	SARS-CoV-2 nsp3 macrodomain TR-FRET dose response		1.065	uM		0.92	uM		1.233	uM		N = 18 (and 2 outliers)	complete curve, showing multiple points near both asymptotes	1.532	0.989		5.973	0.0	%	100.0	%	101.022	%	± 1.6046714618711562 (n=2)	-5.905	%	± 7.596124441922854 (n=2)	100.0	%
ASAP-0011446	ASAP-0011446-001	ASAPPNBTAE	SARS-CoV-2 nsp3 macrodomain TR-FRET dose response		0.028	uM		0.026	uM		0.03	uM		N = 20	complete curve, showing multiple points near both asymptotes	2.585	0.992		7.554	0.0	%	100.0	%	102.56	%	± 0.09690673149455226 (n=2)	-7.651	%	± 0.667971915057636 (n=2)	100.0	%
ASAP-0011217	ASAP-0011217-001	ASAPPNBTAE	SARS-CoV-2 nsp3 macrodomain TR-FRET dose response		1.34	uM		0.813	uM		2.21	uM		N = 18 (and 2 outliers)	complete curve, showing multiple points near both asymptotes	1.238	0.894		5.873	0.0	%	100.0	%	99.83	%	± 1.799008220131372 (n=2)	1.97	%	± 33.87770426801424 (n=2)	100.0	%
ASAP-0011247	ASAP-0011247-001	ASAPPNBTAE	SARS-CoV-2 nsp3 macrodomain TR-FRET dose response		6.457	uM		3.951	uM		10.551	uM		N = 20	complete curve, showing multiple points near both asymptotes	1.268	0.898		5.19	0.0	%	100.0	%	93.56	%	± 2.378457929149819 (n=2)	-7.385	%	± 23.80669391149925 (n=2)	100.0	%
ASAP-0011436	ASAP-0011436-001	ASAPPNBTAE	SARS-CoV-2 nsp3 macrodomain TR-FRET dose response		0.395	uM		0.339	uM		0.461	uM		N = 18 (and 2 outliers)	complete curve, showing multiple points near both asymptotes	1.358	0.989		6.403	0.0	%	100.0	%	101.204	%	± 0.4471800857493142 (n=2)	0.335	%	± 12.854874438218854 (n=2)	100.0	%
ASAP-0011448	ASAP-0011448-001	ASAPPNBTAE	SARS-CoV-2 nsp3 macrodomain TR-FRET dose response		36.799	uM		31.146	uM		43.479	uM		N = 13 (and 7 outliers)	partial curve, showing multiple points near only one asymptote	1.562	0.977		4.434	0.0	%	100.0	%	81.27	%	± 0.7979389716989217 (n=2)	-11.929	%	(n=1)	100.0	%
ASAP-0011252	ASAP-0011252-001	ASAPPNBTAE	SARS-CoV-2 nsp3 macrodomain TR-FRET dose response		0.171	uM		0.133	uM		0.219	uM		N = 18 (and 2 outliers)	complete curve, showing multiple points near both asymptotes	1.583	0.966		6.768	0.0	%	100.0	%	99.328	%	± 1.6383349927137776 (n=2)	-15.291	%	(n=1)	100.0	%
ASAP-0011150	ASAP-0011150-001	ASAPPNBTAE	SARS-CoV-2 nsp3 macrodomain TR-FRET dose response		2.416	uM		2.249	uM		2.597	uM		N = 20	complete curve, showing multiple points near both asymptotes	1.527	0.997		5.617	0.0	%	100.0	%	97.518	%	± 0.00526532149076897 (n=2)	-1.415	%	± 1.065783079069472 (n=2)	100.0	%
ASAP-0011213	ASAP-0011213-001	ASAPPNBTAE	SARS-CoV-2 nsp3 macrodomain TR-FRET dose response		28.409	uM		24.903	uM		32.409	uM		N = 20	partial curve, showing multiple points near only one asymptote	1.361	0.981		4.547	0.0	%	100.0	%	81.43	%	± 0.4709171908306497 (n=2)	-4.862	%	± 6.212558065811577 (n=2)	100.0	%
ASAP-0011243	ASAP-0011243-001	ASAPPNBTAE	SARS-CoV-2 nsp3 macrodomain TR-FRET dose response		0.07	uM		0.067	uM		0.074	uM		N = 20	complete curve, showing multiple points near both asymptotes	1.369	0.998		7.153	0.0	%	100.0	%	100.349	%	± 0.21987572540908903 (n=2)	3.19	%	± 2.9020236987348222 (n=2)	100.0	%
ASAP-0011247	ASAP-0011247-001	ASAPPNBTAE	SARS-CoV-2 nsp3 macrodomain TR-FRET dose response		4.275	uM		3.748	uM		4.877	uM		N = 20	complete curve, showing multiple points near both asymptotes	1.273	0.992		5.369	0.0	%	100.0	%	97.53	%	± 0.3700830474044583 (n=2)	-0.652	%	± 9.277389245152312 (n=2)	100.0	%
ASAP-0011252	ASAP-0011252-001	ASAPPNBTAE	SARS-CoV-2 nsp3 macrodomain TR-FRET dose response		0.117	uM		0.107	uM		0.127	uM		N = 20	complete curve, showing multiple points near both asymptotes	1.399	0.996		6.933	0.0	%	100.0	%	100.146	%	± 0.08736873108914289 (n=2)	0.671	%	± 5.543337107824897 (n=2)	100.0	%
ASAP-0011446	ASAP-0011446-001	ASAPPNBTAE	SARS-CoV-2 nsp3 macrodomain TR-FRET dose response		0.014	uM		0.013	uM		0.016	uM		N = 20	partial curve, showing multiple points near only one asymptote	2.002	0.975		7.843	0.0	%	100.0	%	100.686	%	± 0.7627918717887169 (n=2)	8.088	%	± 3.5883496390882854 (n=2)	100.0	%
ASAP-0011428	ASAP-0011428-001	ASAPPNBTAE	SARS-CoV-2 nsp3 macrodomain TR-FRET dose response		0.016	uM		0.016	uM		0.017	uM		N = 20	partial curve, showing multiple points near only one asymptote	1.611	0.997		7.785	0.0	%	100.0	%	100.555	%	± 0.9060291165647486 (n=2)	14.584	%	± 3.5250059603495045 (n=2)	100.0	%
ASAP-0011436	ASAP-0011436-001	ASAPPNBTAE	SARS-CoV-2 nsp3 macrodomain TR-FRET dose response		0.261	uM		0.241	uM		0.283	uM		N = 20	complete curve, showing multiple points near both asymptotes	1.215	0.997		6.583	0.0	%	100.0	%	99.79	%	± 0.4544414819855591 (n=2)	-0.537	%	± 4.422456507368346 (n=2)	100.0	%
ASAP-0011440	ASAP-0011440-001	ASAPPNBTAE	SARS-CoV-2 nsp3 macrodomain TR-FRET dose response		0.574	uM		0.522	uM		0.632	uM		N = 17 (and 3 outliers)	complete curve, showing multiple points near both asymptotes	1.109	0.996		6.241	0.0	%	100.0	%	100.394	%	± 0.20891349869879955 (n=2)	0.376	%	± 3.1958886381732707 (n=2)	100.0	%
ASAP-0012310	ASAP-0012310-001	ASAPPNBTAE	SARS-CoV-2 nsp3 macrodomain TR-FRET dose response		0.743	uM		0.672	uM		0.822	uM		N = 20	complete curve, showing multiple points near both asymptotes	1.319	0.996		6.129	0.0	%	100.0	%	100.271	%	± 0.2827143163153154 (n=2)	-4.829	%	± 8.138380400067408 (n=2)	100.0	%
ASAP-0011249	ASAP-0011249-001	ASAPPNBTAE	SARS-CoV-2 nsp3 macrodomain TR-FRET dose response		4.136	uM		3.808	uM		4.492	uM		N = 20	complete curve, showing multiple points near both asymptotes	1.274	0.997		5.383	0.0	%	100.0	%	97.939	%	± 1.0389730894100557 (n=2)	-0.004	%	± 3.274377196868562 (n=2)	100.0	%
ASAP-0012307	ASAP-0012307-001	ASAPPNBTAE	SARS-CoV-2 nsp3 macrodomain TR-FRET dose response		11.62	uM		9.878	uM		13.67	uM		N = 20	complete curve, showing multiple points near both asymptotes	1.099	0.985		4.935	0.0	%	100.0	%	91.968	%	± 0.708412321966021 (n=2)	-3.658	%	± 6.321029829317246 (n=2)	100.0	%
ASAP-0011217	ASAP-0011217-001	ASAPPNBTAE	SARS-CoV-2 nsp3 macrodomain TR-FRET dose response		1.077	uM		1.011	uM		1.148	uM		N = 20	complete curve, showing multiple points near both asymptotes	1.362	0.998		5.968	0.0	%	100.0	%	100.439	%	± 1.4007913084089216 (n=2)	-0.126	%	± 4.557209591539134 (n=2)	100.0	%
ASAP-0011432	ASAP-0011432-001	ASAPPNBTAE	SARS-CoV-2 nsp3 macrodomain TR-FRET dose response		4.478	uM		4.136	uM		4.849	uM		N = 20	complete curve, showing multiple points near both asymptotes	1.573	0.997		5.349	0.0	%	100.0	%	96.387	%	± 0.6018974577101373 (n=2)	-3.315	%	± 0.9211916981976338 (n=2)	100.0	%
ASAP-0000132	ASAP-0000132-002	ASAPPNBTAE	SARS-CoV-2 nsp3 macrodomain TR-FRET dose response		0.447	uM		0.391	uM		0.512	uM		N = 20	complete curve, showing multiple points near both asymptotes	1.391	0.991		6.349	0.0	%	100.0	%	100.051	%	± 0.03455367228317136 (n=2)	0.865	%	± 2.8646616976416728 (n=2)	100.0	%
ASAP-0012313	ASAP-0012313-001	ASAPPNBTAE	SARS-CoV-2 nsp3 macrodomain TR-FRET dose response	>	99.5	uM	falls outside the dose series							N = 20	partial curve, showing multiple points near only one asymptote	1.206	0.97	<	4.002	0.0	%	100.0	%	43.246	%	± 1.9930806333577273 (n=2)	-2.687	%	± 4.2851315171343005 (n=2)	100.0	%
ASAP-0012315	ASAP-0012315-001	ASAPPNBTAE	SARS-CoV-2 nsp3 macrodomain TR-FRET dose response		0.068	uM		0.064	uM		0.073	uM		N = 20	complete curve, showing multiple points near both asymptotes	1.179	0.998		7.168	0.0	%	100.0	%	99.236	%	± 0.24877565084561504 (n=2)	2.83	%	± 3.069334759764943 (n=2)	100.0	%
ASAP-0012317	ASAP-0012317-001	ASAPPNBTAE	SARS-CoV-2 nsp3 macrodomain TR-FRET dose response		0.033	uM		0.032	uM		0.034	uM		N = 20	complete curve, showing multiple points near both asymptotes	1.499	0.999		7.479	0.0	%	100.0	%	100.168	%	± 0.23418272601720308 (n=2)	7.763	%	± 0.7823503697212884 (n=2)	100.0	%
ASAP-0012320	ASAP-0012320-001	ASAPPNBTAE	SARS-CoV-2 nsp3 macrodomain TR-FRET dose response		0.039	uM		0.032	uM		0.049	uM		N = 20	complete curve, showing multiple points near both asymptotes	1.34	0.96		7.406	0.0	%	100.0	%	99.774	%	± 0.11103030901794689 (n=2)	9.085	%	± 1.890880594864995 (n=2)	100.0	%
ASAP-0012323	ASAP-0012323-001	ASAPPNBTAE	SARS-CoV-2 nsp3 macrodomain TR-FRET dose response	>	99.5	uM	falls outside the dose series							N = 20	partial curve, showing multiple points near only one asymptote	1.313	0.947	<	4.002	0.0	%	100.0	%	48.848	%	± 1.1148940620940635 (n=2)	-4.341	%	± 1.9456650916081835 (n=2)	100.0	%
ASAP-0012327	ASAP-0012327-001	ASAPPNBTAE	SARS-CoV-2 nsp3 macrodomain TR-FRET dose response		9.145	uM		8.155	uM		10.256	uM		N = 20	complete curve, showing multiple points near both asymptotes	1.267	0.993		5.039	0.0	%	100.0	%	92.642	%	± 3.142938372277276 (n=2)	-2.172	%	± 0.7595471545092572 (n=2)	100.0	%
ASAP-0012330	ASAP-0012330-001	ASAPPNBTAE	SARS-CoV-2 nsp3 macrodomain TR-FRET dose response		0.122	uM		0.106	uM		0.141	uM		N = 20	complete curve, showing multiple points near both asymptotes	1.068	0.991		6.914	0.0	%	100.0	%	99.411	%	± 0.051644387941732935 (n=2)	1.947	%	± 3.0615530080002706 (n=2)	100.0	%
ASAP-0012332	ASAP-0012332-001	ASAPPNBTAE	SARS-CoV-2 nsp3 macrodomain TR-FRET dose response		75.56	uM		64.731	uM		88.201	uM		N = 20	partial curve, showing multiple points near only one asymptote	1.365	0.953		4.122	0.0	%	100.0	%	59.476	%	± 0.6327772735023109 (n=2)	-4.263	%	± 2.473344477901547 (n=2)	100.0	%
ASAP-0012336	ASAP-0012336-001	ASAPPNBTAE	SARS-CoV-2 nsp3 macrodomain TR-FRET dose response		0.054	uM		0.05	uM		0.058	uM		N = 20	complete curve, showing multiple points near both asymptotes	1.254	0.997		7.27	0.0	%	100.0	%	99.545	%	± 0.3781590579287218 (n=2)	10.036	%	± 1.437705204208703 (n=2)	100.0	%
ASAP-0012338	ASAP-0012338-001	ASAPPNBTAE	SARS-CoV-2 nsp3 macrodomain TR-FRET dose response		0.014	uM		0.012	uM		0.016	uM		N = 20	partial curve, showing multiple points near only one asymptote	1.833	0.963		7.87	0.0	%	100.0	%	100.283	%	± 0.20242895317430742 (n=2)	15.71	%	± 3.3926904813091916 (n=2)	100.0	%
ASAP-0012342	ASAP-0012342-001	ASAPPNBTAE	SARS-CoV-2 nsp3 macrodomain TR-FRET dose response	>	99.5	uM	falls outside the dose series							N = 20				<	4.002					2.405	%	± 1.82250694263753 (n=2)	-3.98	%	± 0.3571008065387387 (n=2)
ASAP-0012325	ASAP-0012325-001	ASAPPNBTAE	SARS-CoV-2 nsp3 macrodomain TR-FRET dose response		1.276	uM		1.077	uM		1.511	uM		N = 20	complete curve, showing multiple points near both asymptotes	1.367	0.986		5.894	0.0	%	100.0	%	99.34	%	± 0.5978675446429196 (n=2)	-1.811	%	± 1.6271808292553693 (n=2)	100.0	%
ASAP-0012340	ASAP-0012340-001	ASAPPNBTAE	SARS-CoV-2 nsp3 macrodomain TR-FRET dose response		1.788	uM		1.696	uM		1.885	uM		N = 20	complete curve, showing multiple points near both asymptotes	1.491	0.999		5.748	0.0	%	100.0	%	99.267	%	± 0.22981294076359357 (n=2)	-0.207	%	± 2.782669724310762 (n=2)	100.0	%
ASAP-0012318	ASAP-0012318-001	ASAPPNBTAE	SARS-CoV-2 nsp3 macrodomain TR-FRET dose response		0.181	uM		0.133	uM		0.245	uM		N = 20	complete curve, showing multiple points near both asymptotes	1.019	0.964		6.743	0.0	%	100.0	%	99.752	%	± 0.31333518187023823 (n=2)	-1.881	%	± 2.0234217070588105 (n=2)	100.0	%
ASAP-0012334	ASAP-0012334-001	ASAPPNBTAE	SARS-CoV-2 nsp3 macrodomain TR-FRET dose response		3.145	uM		2.895	uM		3.417	uM		N = 20	complete curve, showing multiple points near both asymptotes	1.39	0.997		5.502	0.0	%	100.0	%	97.771	%	± 1.2599169845478049 (n=2)	-4.177	%	± 2.59312548419472 (n=2)	100.0	%
ASAP-0012329	ASAP-0012329-001	ASAPPNBTAE	SARS-CoV-2 nsp3 macrodomain TR-FRET dose response		0.019	uM		0.017	uM		0.021	uM		N = 20	partial curve, showing multiple points near only one asymptote	1.452	0.99		7.724	0.0	%	100.0	%	99.909	%	± 0.4032070985861402 (n=2)	17.361	%	± 1.1500492541991825 (n=2)	100.0	%
ASAP-0012344	ASAP-0012344-001	ASAPPNBTAE	SARS-CoV-2 nsp3 macrodomain TR-FRET dose response		6.735	uM		5.502	uM		8.246	uM		N = 20	complete curve, showing multiple points near both asymptotes	1.278	0.978		5.172	0.0	%	100.0	%	92.04	%	± 0.5517312440393783 (n=2)	-1.556	%	± 2.7660903342183345 (n=2)	100.0	%
ASAP-0012346	ASAP-0012346-001	ASAPPNBTAE	SARS-CoV-2 nsp3 macrodomain TR-FRET dose response		0.024	uM		0.023	uM		0.025	uM		N = 20	partial curve, showing multiple points near only one asymptote	1.428	0.999		7.619	0.0	%	100.0	%	100.603	%	± 0.3629295471004013 (n=2)	11.339	%	± 2.253077461150883 (n=2)	100.0	%
ASAP-0012348	ASAP-0012348-001	ASAPPNBTAE	SARS-CoV-2 nsp3 macrodomain TR-FRET dose response		47.9	uM		43.177	uM		53.14	uM		N = 20	partial curve, showing multiple points near only one asymptote	1.211	0.986		4.32	0.0	%	100.0	%	70.92	%	± 0.8107839824258898 (n=2)	-4.258	%	± 2.8678088028199813 (n=2)	100.0	%
ASAP-0012350	ASAP-0012350-001	ASAPPNBTAE	SARS-CoV-2 nsp3 macrodomain TR-FRET dose response	>	99.5	uM	falls outside the dose series							N = 20				<	4.002					0.018	%	± 3.5390450755884832 (n=2)	-7.815	%	± 1.3916349898636269 (n=2)
ASAP-0011076	ASAP-0011076-001	ASAPPNBTAE	SARS-CoV-2 nsp3 macrodomain TR-FRET dose response		0.095	uM		0.09	uM		0.101	uM		N = 20	complete curve, showing multiple points near both asymptotes	1.353	0.998		7.021	0.0	%	100.0	%	99.526	%	± 1.2655653365978408 (n=2)	3.201	%	± 0.7318476556120185 (n=2)	100.0	%
ASAP-0012349	ASAP-0012349-001	ASAPPNBTAE	SARS-CoV-2 nsp3 macrodomain TR-FRET dose response		0.02	uM		0.019	uM		0.022	uM		N = 20	partial curve, showing multiple points near only one asymptote	1.399	0.995		7.696	0.0	%	100.0	%	100.115	%	± 0.36857789915043726 (n=2)	15.945	%	± 2.0307902616573945 (n=2)	100.0	%
ASAP-0000132	ASAP-0000132-002	ASAPPNBTAE	SARS-CoV-2 nsp3 macrodomain TR-FRET dose response		0.847	uM		0.689	uM		1.04	uM		N = 20	complete curve, showing multiple points near both asymptotes	1.105	0.983		6.072	0.0	%	100.0	%	99.055	%	± 0.7577962901284176 (n=2)	-3.239	%	± 2.435492730428701 (n=2)	100.0	%
ASAP-0013255	ASAP-0013255-001	ASAPPNBTAE	SARS-CoV-2 nsp3 macrodomain TR-FRET dose response		0.176	uM		0.132	uM		0.235	uM		N = 18 (and 2 outliers)	complete curve, showing multiple points near both asymptotes	1.067	0.966		6.754	0.0	%	100.0	%	98.791	%	± 0.27287960209638934 (n=2)	-5.829	%	± 5.163375344891667 (n=2)	100.0	%
ASAP-0013258	ASAP-0013258-001	ASAPPNBTAE	SARS-CoV-2 nsp3 macrodomain TR-FRET dose response		0.189	uM		0.163	uM		0.219	uM		N = 20	complete curve, showing multiple points near both asymptotes	1.163	0.991		6.725	0.0	%	100.0	%	98.966	%	± 0.13502636433653334 (n=2)	-6.188	%	± 1.0123811253979862 (n=2)	100.0	%
ASAP-0013269	ASAP-0013269-001	ASAPPNBTAE	SARS-CoV-2 nsp3 macrodomain TR-FRET dose response		1.166	uM		0.892	uM		1.525	uM		N = 20	complete curve, showing multiple points near both asymptotes	0.999	0.972		5.933	0.0	%	100.0	%	98.348	%	± 1.10316577426524 (n=2)	-7.062	%	± 2.343336454523509 (n=2)	100.0	%
ASAP-0013257	ASAP-0013257-001	ASAPPNBTAE	SARS-CoV-2 nsp3 macrodomain TR-FRET dose response		0.208	uM		0.175	uM		0.248	uM		N = 20	complete curve, showing multiple points near both asymptotes	1.102	0.987		6.681	0.0	%	100.0	%	100.56	%	± 0.031807720808989595 (n=2)	-1.634	%	± 3.243626771901317 (n=2)	100.0	%
ASAP-0013256	ASAP-0013256-001	ASAPPNBTAE	SARS-CoV-2 nsp3 macrodomain TR-FRET dose response	>	99.5	uM	falls outside the dose series							N = 20	partial curve, showing multiple points near only one asymptote	0.701	0.834	<	4.002	0.0	%	100.0	%	45.321	%	± 5.563696901641357 (n=2)	-9.241	%	± 6.081264584627381 (n=2)	100.0	%
ASAP-0013259	ASAP-0013259-001	ASAPPNBTAE	SARS-CoV-2 nsp3 macrodomain TR-FRET dose response		0.992	uM		0.841	uM		1.171	uM		N = 20	complete curve, showing multiple points near both asymptotes	0.988	0.989		6.003	0.0	%	100.0	%	99.785	%	± 0.0869803057332665 (n=2)	1.446	%	± 2.839694115318062 (n=2)	100.0	%
ASAP-0000132	ASAP-0000132-002	ASAPPNBTAE	SARS-CoV-2 nsp3 macrodomain TR-FRET dose response		0.925	uM		0.819	uM		1.046	uM		N = 20	complete curve, showing multiple points near both asymptotes	1.281	0.993		6.034	0.0	%	100.0	%	99.993	%	± 0.1853921854818398 (n=2)	-0.289	%	± 8.575859672135515 (n=2)	100.0	%
ASAP-0011076	ASAP-0011076-001	ASAPPNBTAE	SARS-CoV-2 nsp3 macrodomain TR-FRET dose response		0.197	uM		0.186	uM		0.21	uM		N = 20	complete curve, showing multiple points near both asymptotes	1.253	0.998		6.704	0.0	%	100.0	%	100.028	%	± 1.077303119319803 (n=2)	1.143	%	± 4.944643484951164 (n=2)	100.0	%
ASAP-0011428	ASAP-0011428-001	ASAPPNBTAE	SARS-CoV-2 nsp3 macrodomain TR-FRET dose response		0.031	uM		0.028	uM		0.034	uM		N = 20	complete curve, showing multiple points near both asymptotes	1.508	0.991		7.504	0.0	%	100.0	%	99.938	%	± 0.4442561059870224 (n=2)	12.05	%	± 2.961142493085174 (n=2)	100.0	%
ASAP-0011446	ASAP-0011446-001	ASAPPNBTAE	SARS-CoV-2 nsp3 macrodomain TR-FRET dose response		0.032	uM		0.029	uM		0.034	uM		N = 20	complete curve, showing multiple points near both asymptotes	2.138	0.99		7.501	0.0	%	100.0	%	101.006	%	± 0.033550240113824 (n=2)	3.977	%	± 3.524192779054335 (n=2)	100.0	%
ASAP-0012317	ASAP-0012317-001	ASAPPNBTAE	SARS-CoV-2 nsp3 macrodomain TR-FRET dose response		0.064	uM		0.058	uM		0.07	uM		N = 20	complete curve, showing multiple points near both asymptotes	1.355	0.995		7.195	0.0	%	100.0	%	100.191	%	± 1.2251367308070389 (n=2)	0.201	%	± 3.895070800315406 (n=2)	100.0	%
ASAP-0012329	ASAP-0012329-001	ASAPPNBTAE	SARS-CoV-2 nsp3 macrodomain TR-FRET dose response		0.034	uM		0.032	uM		0.036	uM		N = 20	complete curve, showing multiple points near both asymptotes	1.569	0.995		7.47	0.0	%	100.0	%	99.894	%	± 0.04511668404436567 (n=2)	9.141	%	± 2.46018640038384 (n=2)	100.0	%
ASAP-0012336	ASAP-0012336-001	ASAPPNBTAE	SARS-CoV-2 nsp3 macrodomain TR-FRET dose response		0.107	uM		0.098	uM		0.117	uM		N = 20	complete curve, showing multiple points near both asymptotes	1.259	0.996		6.971	0.0	%	100.0	%	100.064	%	± 1.3048286663210134 (n=2)	2.076	%	± 0.32400263352204256 (n=2)	100.0	%
ASAP-0012346	ASAP-0012346-001	ASAPPNBTAE	SARS-CoV-2 nsp3 macrodomain TR-FRET dose response		0.048	uM		0.044	uM		0.052	uM		N = 20	complete curve, showing multiple points near both asymptotes	1.45	0.995		7.317	0.0	%	100.0	%	100.948	%	± 0.5582535531401362 (n=2)	6.698	%	± 5.809604037977321 (n=2)	100.0	%
ASAP-0012349	ASAP-0012349-001	ASAPPNBTAE	SARS-CoV-2 nsp3 macrodomain TR-FRET dose response		0.034	uM		0.029	uM		0.039	uM		N = 20	partial curve, showing multiple points near only one asymptote	1.492	0.98		7.473	0.0	%	100.0	%	100.481	%	± 0.9649456903359452 (n=2)	-3.076	%	± 0.043420863447681333 (n=2)	100.0	%
ASAP-0013319	ASAP-0013319-001	ASAPPNBTAE	SARS-CoV-2 nsp3 macrodomain TR-FRET dose response		0.241	uM		0.216	uM		0.269	uM		N = 20	complete curve, showing multiple points near both asymptotes	1.229	0.994		6.617	0.0	%	100.0	%	98.707	%	± 1.2192348233163612 (n=2)	-0.162	%	± 0.9525412406164614 (n=2)	100.0	%
ASAP-0012315	ASAP-0012315-001	ASAPPNBTAE	SARS-CoV-2 nsp3 macrodomain TR-FRET dose response		0.134	uM		0.118	uM		0.152	uM		N = 18 (and 2 outliers)	complete curve, showing multiple points near both asymptotes	1.275	0.995		6.873	0.0	%	100.0	%	98.577	%	± 0.7450322013505905 (n=2)	-5.473	%	± 2.843596955637019 (n=2)	100.0	%
ASAP-0013318	ASAP-0013318-001	ASAPPNBTAE	SARS-CoV-2 nsp3 macrodomain TR-FRET dose response		0.1	uM		0.089	uM		0.113	uM		N = 20	complete curve, showing multiple points near both asymptotes	1.445	0.992		6.999	0.0	%	100.0	%	99.489	%	± 0.007876403049715876 (n=2)	-2.804	%	± 3.256570659134892 (n=2)	100.0	%
ASAP-0011243	ASAP-0011243-001	ASAPPNBTAE	SARS-CoV-2 nsp3 macrodomain TR-FRET dose response		0.108	uM		0.101	uM		0.117	uM		N = 20	complete curve, showing multiple points near both asymptotes	1.247	0.997		6.965	0.0	%	100.0	%	99.442	%	± 1.0847857022170333 (n=2)	2.416	%	± 4.787811900628488 (n=2)	100.0	%
ASAP-0012338	ASAP-0012338-001	ASAPPNBTAE	SARS-CoV-2 nsp3 macrodomain TR-FRET dose response		0.026	uM		0.024	uM		0.028	uM		N = 20	partial curve, showing multiple points near only one asymptote	1.828	0.99		7.589	0.0	%	100.0	%	99.341	%	± 0.26409147841968583 (n=2)	4.441	%	± 2.9993865434239595 (n=2)	100.0	%
ASAP-0012320	ASAP-0012320-001	ASAPPNBTAE	SARS-CoV-2 nsp3 macrodomain TR-FRET dose response		0.079	uM		0.069	uM		0.09	uM		N = 20	complete curve, showing multiple points near both asymptotes	1.446	0.988		7.103	0.0	%	100.0	%	99.0	%	± 1.3918197616474988 (n=2)	2.465	%	± 2.9349702063171517 (n=2)	100.0	%
ASAP-0013321	ASAP-0013321-001	ASAPPNBTAE	SARS-CoV-2 nsp3 macrodomain TR-FRET dose response		3.053	uM		2.758	uM		3.38	uM		N = 20	complete curve, showing multiple points near both asymptotes	1.178	0.996		5.515	0.0	%	100.0	%	97.579	%	± 0.042111782332932966 (n=2)	-2.238	%	± 2.6196287290906737 (n=2)	100.0	%
ASAP-0010723	ASAP-0010723-001	ASAPPNBTAE	SARS-CoV-2 nsp3 macrodomain TR-FRET dose response		0.03	uM		0.027	uM		0.034	uM		N = 20	partial curve, showing multiple points near only one asymptote	1.405	0.987		7.525	0.0	%	100.0	%	98.728	%	± 0.36324244530374616 (n=2)	5.178	%	± 1.398289471481315 (n=2)	100.0	%
ASAP-0011144	ASAP-0011144-001	ASAPPNBTAE	SARS-CoV-2 nsp3 macrodomain TR-FRET dose response		0.013	uM		0.01	uM		0.017	uM		N = 20	partial curve, showing multiple points near only one asymptote	1.55	0.907		7.879	0.0	%	100.0	%	98.534	%	± 0.5438818149727095 (n=2)	20.745	%	± 5.039042141784529 (n=2)	100.0	%
ASAP-0011184	ASAP-0011184-001	ASAPPNBTAE	SARS-CoV-2 nsp3 macrodomain TR-FRET dose response		0.015	uM		0.013	uM		0.017	uM		N = 20	partial curve, showing multiple points near only one asymptote	1.373	0.975		7.834	0.0	%	100.0	%	98.968	%	± 0.3676014409641369 (n=2)	19.611	%	± 0.7071620778517939 (n=2)	100.0	%
ASAP-0000132	ASAP-0000132-002	ASAPPNBTAE	SARS-CoV-2 nsp3 macrodomain TR-FRET dose response		0.461	uM		0.381	uM		0.556	uM		N = 20	complete curve, showing multiple points near both asymptotes	1.124	0.985		6.337	0.0	%	100.0	%	97.166	%	± 1.1396615733277935 (n=2)	0.495	%	± 8.591918295767742 (n=2)	100.0	%
ASAP-0011428	ASAP-0011428-001	ASAPPNBTAE	SARS-CoV-2 nsp3 macrodomain TR-FRET dose response		0.015	uM		0.013	uM		0.016	uM		N = 20	partial curve, showing multiple points near only one asymptote	1.505	0.982		7.834	0.0	%	100.0	%	99.417	%	± 1.30441326698209 (n=2)	17.194	%	± 1.4095834781830823 (n=2)	100.0	%
ASAP-0012338	ASAP-0012338-001	ASAPPNBTAE	SARS-CoV-2 nsp3 macrodomain TR-FRET dose response		0.01	uM		0.008	uM		0.013	uM		N = 20	partial curve, showing multiple points near only one asymptote	1.513	0.859		8.0	0.0	%	100.0	%	100.143	%	± 0.49436837169168735 (n=2)	26.567	%	± 0.995121485170593 (n=2)	100.0	%
ASAP-0012349	ASAP-0012349-001	ASAPPNBTAE	SARS-CoV-2 nsp3 macrodomain TR-FRET dose response		0.019	uM		0.017	uM		0.021	uM		N = 20	partial curve, showing multiple points near only one asymptote	1.204	0.989		7.718	0.0	%	100.0	%	98.62	%	± 0.875165485162403 (n=2)	19.204	%	± 4.054126263099758 (n=2)	100.0	%
ASAP-0011176	ASAP-0011176-001	ASAPPNBTAE	SARS-CoV-2 nsp3 macrodomain TR-FRET dose response		0.019	uM		0.016	uM		0.022	uM		N = 20	partial curve, showing multiple points near only one asymptote	1.261	0.978		7.727	0.0	%	100.0	%	96.881	%	± 0.9452007347455615 (n=2)	16.694	%	± 5.551205924441881 (n=2)	100.0	%
ASAP-0012329	ASAP-0012329-001	ASAPPNBTAE	SARS-CoV-2 nsp3 macrodomain TR-FRET dose response		0.017	uM		0.015	uM		0.019	uM		N = 20	partial curve, showing multiple points near only one asymptote	1.344	0.979		7.775	0.0	%	100.0	%	99.071	%	± 2.4340620978028475 (n=2)	19.307	%	± 0.19568680611171674 (n=2)	100.0	%
ASAP-0011446	ASAP-0011446-001	ASAPPNBTAE	SARS-CoV-2 nsp3 macrodomain TR-FRET dose response		0.013	uM		0.011	uM		0.014	uM		N = 20	partial curve, showing multiple points near only one asymptote	1.39	0.984		7.899	0.0	%	100.0	%	99.172	%	± 0.7095182552709468 (n=2)	24.184	%	± 2.9580101393038443 (n=2)	100.0	%
ASAP-0013392	ASAP-0013392-001	ASAPPNBTAE	SARS-CoV-2 nsp3 macrodomain TR-FRET dose response		0.082	uM		0.066	uM		0.103	uM		N = 20	complete curve, showing multiple points near both asymptotes	1.425	0.971		7.085	0.0	%	100.0	%	101.53	%	± 1.3309125079274355 (n=2)	-2.916	%	± 17.18735871937184 (n=2)	100.0	%
ASAP-0013388	ASAP-0013388-001	ASAPPNBTAE	SARS-CoV-2 nsp3 macrodomain TR-FRET dose response		0.063	uM		0.054	uM		0.074	uM		N = 20	complete curve, showing multiple points near both asymptotes	1.449	0.985		7.199	0.0	%	100.0	%	101.059	%	± 0.7411911061647015 (n=2)	0.935	%	± 6.7017685272559255 (n=2)	100.0	%
ASAP-0013383	ASAP-0013383-001	ASAPPNBTAE	SARS-CoV-2 nsp3 macrodomain TR-FRET dose response		0.05	uM		0.041	uM		0.062	uM		N = 20	complete curve, showing multiple points near both asymptotes	1.766	0.965		7.299	0.0	%	100.0	%	100.15	%	± 1.727122555311191 (n=2)	0.955	%	± 3.272175108327565 (n=2)	100.0	%
ASAP-0013387	ASAP-0013387-001	ASAPPNBTAE	SARS-CoV-2 nsp3 macrodomain TR-FRET dose response		0.114	uM		0.092	uM		0.141	uM		N = 20	complete curve, showing multiple points near both asymptotes	1.633	0.974		6.942	0.0	%	100.0	%	100.271	%	± 3.16232727129144 (n=2)	-7.227	%	± 6.921989519648016 (n=2)	100.0	%
ASAP-0013386	ASAP-0013386-001	ASAPPNBTAE	SARS-CoV-2 nsp3 macrodomain TR-FRET dose response		0.36	uM		0.3	uM		0.432	uM		N = 18 (and 2 outliers)	complete curve, showing multiple points near both asymptotes	1.506	0.984		6.444	0.0	%	100.0	%	100.263	%	± 0.2852336863319026 (n=2)	-6.421	%	± 8.451711999455522 (n=2)	100.0	%
ASAP-0013389	ASAP-0013389-001	ASAPPNBTAE	SARS-CoV-2 nsp3 macrodomain TR-FRET dose response		0.085	uM		0.063	uM		0.114	uM		N = 20	complete curve, showing multiple points near both asymptotes	1.435	0.952		7.073	0.0	%	100.0	%	100.371	%	± 0.11836183761011393 (n=2)	-8.339	%	± 2.2623932633709427 (n=2)	100.0	%
ASAP-0013390	ASAP-0013390-001	ASAPPNBTAE	SARS-CoV-2 nsp3 macrodomain TR-FRET dose response		0.094	uM		0.069	uM		0.128	uM		N = 20	complete curve, showing multiple points near both asymptotes	1.81	0.928		7.029	0.0	%	100.0	%	100.509	%	± 0.43768524371677997 (n=2)	-1.78	%	± 5.214898349909689 (n=2)	100.0	%
ASAP-0000132	ASAP-0000132-002	ASAPPNBTAE	SARS-CoV-2 nsp3 macrodomain TR-FRET dose response		0.794	uM		0.651	uM		0.968	uM		N = 20	complete curve, showing multiple points near both asymptotes	1.301	0.983		6.1	0.0	%	100.0	%	97.712	%	± 0.2212729777309222 (n=2)	-8.516	%	± 0.22147932870123152 (n=2)	100.0	%
ASAP-0013385	ASAP-0013385-001	ASAPPNBTAE	SARS-CoV-2 nsp3 macrodomain TR-FRET dose response		0.334	uM		0.265	uM		0.421	uM		N = 18 (and 2 outliers)	complete curve, showing multiple points near both asymptotes	1.353	0.975		6.476	0.0	%	100.0	%	96.624	%	± 0.5077474672829856 (n=2)	-4.851	%	± 13.170606595657604 (n=2)	100.0	%
ASAP-0013391	ASAP-0013391-001	ASAPPNBTAE	SARS-CoV-2 nsp3 macrodomain TR-FRET dose response		0.478	uM		0.401	uM		0.569	uM		N = 18 (and 2 outliers)	complete curve, showing multiple points near both asymptotes	1.331	0.986		6.321	0.0	%	100.0	%	99.653	%	± 2.3351107383933347 (n=2)	1.285	%	± 4.036782244881646 (n=2)	100.0	%
ASAP-0013382	ASAP-0013382-001	ASAPPNBTAE	SARS-CoV-2 nsp3 macrodomain TR-FRET dose response		1.673	uM		1.145	uM		2.445	uM		N = 16 (and 4 outliers)	complete curve, showing multiple points near both asymptotes	1.133	0.966		5.776	0.0	%	100.0	%	92.667	%	± 2.0292743238101547 (n=2)	-4.625	%	± 10.035266120055082 (n=2)	100.0	%
ASAP-0013384	ASAP-0013384-001	ASAPPNBTAE	SARS-CoV-2 nsp3 macrodomain TR-FRET dose response		0.242	uM		0.192	uM		0.306	uM		N = 18 (and 2 outliers)	complete curve, showing multiple points near both asymptotes	1.784	0.967		6.615	0.0	%	100.0	%	96.695	%	± 0.2936873326188237 (n=2)	-3.026	%	± 7.212095044492989 (n=2)	100.0	%
ASAP-0000132	ASAP-0000132-002	ASAPPNBTAE	SARS-CoV-2 nsp3 macrodomain TR-FRET dose response		0.731	uM		0.585	uM		0.912	uM		N = 20	complete curve, showing multiple points near both asymptotes	0.923	0.981		6.136	0.0	%	100.0	%	101.65	%	± 1.0991898091641163 (n=2)	2.522	%	± 4.39343570477029 (n=2)	100.0	%
ASAP-0013730	ASAP-0013730-001	ASAPPNBTAE	SARS-CoV-2 nsp3 macrodomain TR-FRET dose response		0.074	uM		0.059	uM		0.094	uM		N = 20	complete curve, showing multiple points near both asymptotes	1.42	0.964		7.129	0.0	%	100.0	%	101.928	%	± 0.06269293139777274 (n=2)	2.337	%	± 0.7958237056658569 (n=2)	100.0	%
ASAP-0013738	ASAP-0013738-001	ASAPPNBTAE	SARS-CoV-2 nsp3 macrodomain TR-FRET dose response		1.115	uM		0.935	uM		1.328	uM		N = 20	complete curve, showing multiple points near both asymptotes	1.05	0.987		5.953	0.0	%	100.0	%	100.327	%	± 0.2988663373638424 (n=2)	3.878	%	± 4.270314897907418 (n=2)	100.0	%
ASAP-0013744	ASAP-0013744-001	ASAPPNBTAE	SARS-CoV-2 nsp3 macrodomain TR-FRET dose response		5.557	uM		4.327	uM		7.137	uM		N = 20	complete curve, showing multiple points near both asymptotes	1.393	0.969		5.255	0.0	%	100.0	%	95.934	%	± 1.5330609316780546 (n=2)	-3.595	%	± 5.464379391485406 (n=2)	100.0	%
ASAP-0013751	ASAP-0013751-001	ASAPPNBTAE	SARS-CoV-2 nsp3 macrodomain TR-FRET dose response		1.56	uM		1.264	uM		1.925	uM		N = 20	complete curve, showing multiple points near both asymptotes	1.021	0.982		5.807	0.0	%	100.0	%	103.196	%	± 1.9393268799417214 (n=2)	2.275	%	± 6.755301768360523 (n=2)	100.0	%
ASAP-0013757	ASAP-0013757-001	ASAPPNBTAE	SARS-CoV-2 nsp3 macrodomain TR-FRET dose response		2.937	uM		2.495	uM		3.456	uM		N = 20	complete curve, showing multiple points near both asymptotes	1.134	0.989		5.532	0.0	%	100.0	%	101.672	%	± 2.4785421958473046 (n=2)	-0.148	%	± 0.3877629127849294 (n=2)	100.0	%
ASAP-0013760	ASAP-0013760-001	ASAPPNBTAE	SARS-CoV-2 nsp3 macrodomain TR-FRET dose response	>	99.5	uM	falls outside the dose series							N = 20	partial curve, showing multiple points near only one asymptote	0.5	0.189	<	4.002	0.0	%	100.0	%	12.877	%	± 3.2893740570931027 (n=2)	-1.746	%	± 5.44372269419461 (n=2)	100.0	%
ASAP-0013766	ASAP-0013766-001	ASAPPNBTAE	SARS-CoV-2 nsp3 macrodomain TR-FRET dose response	>	99.5	uM	falls outside the dose series							N = 20	partial curve, showing multiple points near only one asymptote	1.021	0.338	<	4.002	0.0	%	100.0	%	18.269	%	± 6.254015075779469 (n=2)	-17.957	%	± 20.63289865131539 (n=2)	100.0	%
ASAP-0013769	ASAP-0013769-001	ASAPPNBTAE	SARS-CoV-2 nsp3 macrodomain TR-FRET dose response		30.131	uM		25.451	uM		35.671	uM		N = 20	partial curve, showing multiple points near only one asymptote	1.64	0.965		4.521	0.0	%	100.0	%	85.08	%	± 2.5720448106813287 (n=2)	-9.181	%	± 6.421415951743766 (n=2)	100.0	%
ASAP-0013775	ASAP-0013775-001	ASAPPNBTAE	SARS-CoV-2 nsp3 macrodomain TR-FRET dose response		0.093	uM		0.069	uM		0.125	uM		N = 20	complete curve, showing multiple points near both asymptotes	1.278	0.949		7.033	0.0	%	100.0	%	99.796	%	± 2.2306027384761458 (n=2)	-1.816	%	± 2.9421985172773155 (n=2)	100.0	%
ASAP-0013747	ASAP-0013747-001	ASAPPNBTAE	SARS-CoV-2 nsp3 macrodomain TR-FRET dose response		0.03	uM		0.026	uM		0.033	uM		N = 20	partial curve, showing multiple points near only one asymptote	1.672	0.986		7.526	0.0	%	100.0	%	102.115	%	± 0.03953306955364243 (n=2)	10.913	%	± 1.6872401726770905 (n=2)	100.0	%
ASAP-0013772	ASAP-0013772-001	ASAPPNBTAE	SARS-CoV-2 nsp3 macrodomain TR-FRET dose response		0.258	uM		0.22	uM		0.303	uM		N = 20	complete curve, showing multiple points near both asymptotes	1.349	0.988		6.588	0.0	%	100.0	%	104.507	%	± 1.7102314471271771 (n=2)	0.573	%	± 5.142586833332153 (n=2)	100.0	%
ASAP-0013734	ASAP-0013734-001	ASAPPNBTAE	SARS-CoV-2 nsp3 macrodomain TR-FRET dose response	>	99.5	uM	falls outside the dose series							N = 20	partial curve, showing multiple points near only one asymptote	0.555	0.367	<	4.002	0.0	%	100.0	%	17.731	%	± 3.5353552032950515 (n=2)	-7.914	%	± 1.7880459934210824 (n=2)	100.0	%
ASAP-0013763	ASAP-0013763-001	ASAPPNBTAE	SARS-CoV-2 nsp3 macrodomain TR-FRET dose response	>	99.5	uM	falls outside the dose series							N = 20	partial curve, showing multiple points near only one asymptote	0.583	0.564	<	4.002	0.0	%	100.0	%	18.203	%	± 6.425941848924261 (n=2)	-3.896	%	± 3.0475084663545458 (n=2)	100.0	%
ASAP-0013754	ASAP-0013754-001	ASAPPNBTAE	SARS-CoV-2 nsp3 macrodomain TR-FRET dose response	>	99.5	uM	falls outside the dose series							N = 20	partial curve, showing multiple points near only one asymptote	0.979	0.827	<	4.002	0.0	%	100.0	%	38.639	%	± 0.8028077756389002 (n=2)	-1.392	%	± 3.585706610218167 (n=2)	100.0	%
ASAP-0013778	ASAP-0013778-001	ASAPPNBTAE	SARS-CoV-2 nsp3 macrodomain TR-FRET dose response		0.241	uM		0.219	uM		0.265	uM		N = 20	complete curve, showing multiple points near both asymptotes	1.189	0.996		6.618	0.0	%	100.0	%	100.805	%	± 0.2861454069588903 (n=2)	4.62	%	± 3.1322639242486194 (n=2)	100.0	%
ASAP-0013781	ASAP-0013781-001	ASAPPNBTAE	SARS-CoV-2 nsp3 macrodomain TR-FRET dose response		0.297	uM		0.251	uM		0.35	uM		N = 20	complete curve, showing multiple points near both asymptotes	1.119	0.989		6.528	0.0	%	100.0	%	100.596	%	± 2.512178752706879 (n=2)	2.009	%	± 6.832400323991925 (n=2)	100.0	%
ASAP-0013785	ASAP-0013785-001	ASAPPNBTAE	SARS-CoV-2 nsp3 macrodomain TR-FRET dose response		0.456	uM		0.363	uM		0.572	uM		N = 20	complete curve, showing multiple points near both asymptotes	0.91	0.98		6.341	0.0	%	100.0	%	99.17	%	± 0.8207859353397071 (n=2)	4.159	%	± 7.177856925664619 (n=2)	100.0	%
ASAP-0013790	ASAP-0013790-001	ASAPPNBTAE	SARS-CoV-2 nsp3 macrodomain TR-FRET dose response		0.203	uM		0.165	uM		0.249	uM		N = 18 (and 2 outliers)	complete curve, showing multiple points near both asymptotes	1.046	0.983		6.693	0.0	%	100.0	%	101.645	%	± 2.0011782230684285 (n=2)	-1.195	%	± 4.43738390958654 (n=2)	100.0	%
ASAP-0013787	ASAP-0013787-001	ASAPPNBTAE	SARS-CoV-2 nsp3 macrodomain TR-FRET dose response		0.051	uM		0.042	uM		0.062	uM		N = 20	complete curve, showing multiple points near both asymptotes	1.546	0.971		7.293	0.0	%	100.0	%	102.452	%	± 0.8608800637407266 (n=2)	11.305	%	± 4.81743367513946 (n=2)	100.0	%
ASAP-0013714	ASAP-0013714-001	ASAPPNBTAE	SARS-CoV-2 nsp3 macrodomain TR-FRET dose response		0.049	uM		0.039	uM		0.062	uM		N = 18 (and 2 outliers)	partial curve, showing multiple points near only one asymptote	1.142	0.969		7.306	0.0	%	100.0	%	104.085	%	± 1.5997136437871227 (n=2)	10.735	%	± 4.773989378044007 (n=2)	100.0	%
ASAP-0013724	ASAP-0013724-001	ASAPPNBTAE	SARS-CoV-2 nsp3 macrodomain TR-FRET dose response		0.414	uM		0.288	uM		0.595	uM		N = 18 (and 2 outliers)	complete curve, showing multiple points near both asymptotes	0.973	0.941		6.383	0.0	%	100.0	%	103.235	%	± 1.1853555006093643 (n=2)	9.221	%	± 4.357224818403671 (n=2)	100.0	%
ASAP-0011428	ASAP-0011428-001	ASAPPNBTAE	SARS-CoV-2 nsp3 macrodomain TR-FRET dose response		0.023	uM		0.021	uM		0.025	uM		N = 20	partial curve, showing multiple points near only one asymptote	1.588	0.994		7.639	0.0	%	100.0	%	101.716	%	± 0.21242551129151532 (n=2)	12.767	%	± 3.3025231994789257 (n=2)	100.0	%
ASAP-0011446	ASAP-0011446-001	ASAPPNBTAE	SARS-CoV-2 nsp3 macrodomain TR-FRET dose response		0.028	uM		0.026	uM		0.03	uM		N = 20	complete curve, showing multiple points near both asymptotes	2.106	0.994		7.55	0.0	%	100.0	%	101.92	%	± 0.5411520478883559 (n=2)	6.12	%	± 6.893953520312266 (n=2)	100.0	%
ASAP-0012317	ASAP-0012317-001	ASAPPNBTAE	SARS-CoV-2 nsp3 macrodomain TR-FRET dose response		0.052	uM		0.048	uM		0.057	uM		N = 20	complete curve, showing multiple points near both asymptotes	1.527	0.995		7.281	0.0	%	100.0	%	101.895	%	± 0.14537897902996127 (n=2)	3.738	%	± 1.0314994416447099 (n=2)	100.0	%
ASAP-0012320	ASAP-0012320-001	ASAPPNBTAE	SARS-CoV-2 nsp3 macrodomain TR-FRET dose response		0.057	uM		0.048	uM		0.067	uM		N = 20	complete curve, showing multiple points near both asymptotes	1.44	0.981		7.243	0.0	%	100.0	%	100.586	%	± 0.0700082756001116 (n=2)	1.669	%	± 0.7804452478748989 (n=2)	100.0	%
ASAP-0012338	ASAP-0012338-001	ASAPPNBTAE	SARS-CoV-2 nsp3 macrodomain TR-FRET dose response		0.02	uM		0.018	uM		0.022	uM		N = 20	partial curve, showing multiple points near only one asymptote	1.742	0.984		7.706	0.0	%	100.0	%	101.761	%	± 0.17397679585636117 (n=2)	13.464	%	± 1.8595452559341155 (n=2)	100.0	%
ASAP-0012349	ASAP-0012349-001	ASAPPNBTAE	SARS-CoV-2 nsp3 macrodomain TR-FRET dose response		0.033	uM		0.031	uM		0.036	uM		N = 20	partial curve, showing multiple points near only one asymptote	1.519	0.995		7.479	0.0	%	100.0	%	102.016	%	± 1.0771358806249118 (n=2)	8.414	%	± 2.308332653898241 (n=2)	100.0	%
ASAP-0013318	ASAP-0013318-001	ASAPPNBTAE	SARS-CoV-2 nsp3 macrodomain TR-FRET dose response		0.09	uM		0.082	uM		0.099	uM		N = 20	complete curve, showing multiple points near both asymptotes	1.592	0.994		7.046	0.0	%	100.0	%	100.922	%	± 0.8547299956060169 (n=2)	0.545	%	± 0.8264878402291322 (n=2)	100.0	%
ASAP-0013388	ASAP-0013388-001	ASAPPNBTAE	SARS-CoV-2 nsp3 macrodomain TR-FRET dose response		0.052	uM		0.049	uM		0.055	uM		N = 20	complete curve, showing multiple points near both asymptotes	1.822	0.998		7.282	0.0	%	100.0	%	101.406	%	± 0.18040739341475934 (n=2)	3.307	%	± 4.269621603322837 (n=2)	100.0	%
ASAP-0013389	ASAP-0013389-001	ASAPPNBTAE	SARS-CoV-2 nsp3 macrodomain TR-FRET dose response		0.062	uM		0.057	uM		0.067	uM		N = 20	complete curve, showing multiple points near both asymptotes	1.635	0.996		7.208	0.0	%	100.0	%	102.836	%	± 1.787123483200876 (n=2)	0.873	%	± 0.9481071498087364 (n=2)	100.0	%
ASAP-0013391	ASAP-0013391-001	ASAPPNBTAE	SARS-CoV-2 nsp3 macrodomain TR-FRET dose response		0.308	uM		0.286	uM		0.332	uM		N = 20	complete curve, showing multiple points near both asymptotes	1.289	0.998		6.511	0.0	%	100.0	%	101.409	%	± 0.42793684624360423 (n=2)	1.278	%	± 3.6937525008930576 (n=2)	100.0	%
ASAP-0012329	ASAP-0012329-001	ASAPPNBTAE	SARS-CoV-2 nsp3 macrodomain TR-FRET dose response		0.029	uM		0.027	uM		0.031	uM		N = 20	partial curve, showing multiple points near only one asymptote	1.649	0.996		7.535	0.0	%	100.0	%	102.603	%	± 0.6211838555887224 (n=2)	8.186	%	± 2.349117316265263 (n=2)	100.0	%
ASAP-0013390	ASAP-0013390-001	ASAPPNBTAE	SARS-CoV-2 nsp3 macrodomain TR-FRET dose response		0.068	uM		0.059	uM		0.077	uM		N = 20	complete curve, showing multiple points near both asymptotes	1.608	0.988		7.17	0.0	%	100.0	%	100.524	%	± 0.4415587076823252 (n=2)	5.532	%	± 6.949083241891607 (n=2)	100.0	%
ASAP-0000132	ASAP-0000132-002	ASAPPNBTAE	SARS-CoV-2 nsp3 macrodomain TR-FRET dose response		0.432	uM		0.386	uM		0.483	uM		N = 20	complete curve, showing multiple points near both asymptotes	1.294	0.995		6.364	0.0	%	100.0	%	102.162	%	± 0.33177999147775783 (n=2)	-1.48	%	± 7.835741456146507 (n=2)	100.0	%
ASAP-0013383	ASAP-0013383-001	ASAPPNBTAE	SARS-CoV-2 nsp3 macrodomain TR-FRET dose response		0.046	uM		0.043	uM		0.05	uM		N = 20	complete curve, showing multiple points near both asymptotes	2.158	0.994		7.333	0.0	%	100.0	%	101.141	%	± 0.2004274836322221 (n=2)	5.036	%	± 7.24890768775758 (n=2)	100.0	%
ASAP-0012346	ASAP-0012346-001	ASAPPNBTAE	SARS-CoV-2 nsp3 macrodomain TR-FRET dose response		0.038	uM		0.036	uM		0.04	uM		N = 20	complete curve, showing multiple points near both asymptotes	1.473	0.998		7.421	0.0	%	100.0	%	102.065	%	± 0.08332263363209706 (n=2)	5.622	%	± 2.8218547451894014 (n=2)	100.0	%
ASAP-0013392	ASAP-0013392-001	ASAPPNBTAE	SARS-CoV-2 nsp3 macrodomain TR-FRET dose response		0.114	uM		0.105	uM		0.124	uM		N = 20	complete curve, showing multiple points near both asymptotes	1.648	0.996		6.943	0.0	%	100.0	%	101.401	%	± 0.042591919231169076 (n=2)	2.161	%	± 3.294503444460712 (n=2)	100.0	%
ASAP-0013714	ASAP-0013714-001	ASAPPNBTAE	SARS-CoV-2 nsp3 macrodomain TR-FRET dose response		0.054	uM		0.04	uM		0.073	uM		N = 20	complete curve, showing multiple points near both asymptotes	1.397	0.929		7.269	0.0	%	100.0	%	99.639	%	± 1.344938979111861 (n=2)	7.005	%	± 4.048163326972437 (n=2)	100.0	%
ASAP-0013724	ASAP-0013724-001	ASAPPNBTAE	SARS-CoV-2 nsp3 macrodomain TR-FRET dose response		0.419	uM		0.325	uM		0.542	uM		N = 20	complete curve, showing multiple points near both asymptotes	1.201	0.969		6.377	0.0	%	100.0	%	98.98	%	± 0.09038981719040377 (n=2)	-1.089	%	± 1.1151309063092705 (n=2)	100.0	%
ASAP-0013738	ASAP-0013738-001	ASAPPNBTAE	SARS-CoV-2 nsp3 macrodomain TR-FRET dose response		0.784	uM		0.728	uM		0.844	uM		N = 20	complete curve, showing multiple points near both asymptotes	1.153	0.998		6.106	0.0	%	100.0	%	100.078	%	± 0.19507045059909342 (n=2)	0.769	%	± 2.3329978325837866 (n=2)	100.0	%
ASAP-0013744	ASAP-0013744-001	ASAPPNBTAE	SARS-CoV-2 nsp3 macrodomain TR-FRET dose response		4.255	uM		3.789	uM		4.78	uM		N = 20	complete curve, showing multiple points near both asymptotes	1.427	0.993		5.371	0.0	%	100.0	%	97.745	%	± 1.633582176900901 (n=2)	-1.473	%	± 3.86732679434614 (n=2)	100.0	%
ASAP-0013751	ASAP-0013751-001	ASAPPNBTAE	SARS-CoV-2 nsp3 macrodomain TR-FRET dose response		0.77	uM		0.723	uM		0.82	uM		N = 20	complete curve, showing multiple points near both asymptotes	1.369	0.998		6.113	0.0	%	100.0	%	100.137	%	± 0.32702178086827194 (n=2)	0.455	%	± 0.6861876433726087 (n=2)	100.0	%
ASAP-0013772	ASAP-0013772-001	ASAPPNBTAE	SARS-CoV-2 nsp3 macrodomain TR-FRET dose response		0.186	uM		0.168	uM		0.206	uM		N = 20	complete curve, showing multiple points near both asymptotes	1.435	0.995		6.731	0.0	%	100.0	%	100.583	%	± 0.604001428387801 (n=2)	-0.536	%	± 0.5665618349465432 (n=2)	100.0	%
ASAP-0013775	ASAP-0013775-001	ASAPPNBTAE	SARS-CoV-2 nsp3 macrodomain TR-FRET dose response		0.073	uM		0.061	uM		0.086	uM		N = 20	complete curve, showing multiple points near both asymptotes	1.419	0.98		7.139	0.0	%	100.0	%	99.746	%	± 1.9910306106461575 (n=2)	9.269	%	± 1.1992410327323695 (n=2)	100.0	%
ASAP-0013781	ASAP-0013781-001	ASAPPNBTAE	SARS-CoV-2 nsp3 macrodomain TR-FRET dose response		0.189	uM		0.176	uM		0.202	uM		N = 20	complete curve, showing multiple points near both asymptotes	1.169	0.998		6.725	0.0	%	100.0	%	99.365	%	± 0.04545655623075752 (n=2)	4.275	%	± 1.5197013922244653 (n=2)	100.0	%
ASAP-0013785	ASAP-0013785-001	ASAPPNBTAE	SARS-CoV-2 nsp3 macrodomain TR-FRET dose response		0.272	uM		0.246	uM		0.301	uM		N = 20	complete curve, showing multiple points near both asymptotes	1.186	0.996		6.565	0.0	%	100.0	%	100.428	%	± 1.968550493174811 (n=2)	-0.556	%	± 1.773937757350546 (n=2)	100.0	%
ASAP-0013790	ASAP-0013790-001	ASAPPNBTAE	SARS-CoV-2 nsp3 macrodomain TR-FRET dose response		0.12	uM		0.078	uM		0.185	uM		N = 20	complete curve, showing multiple points near both asymptotes	1.321	0.89		6.92	0.0	%	100.0	%	98.83	%	± 0.09166838398683026 (n=2)	4.0	%	± 4.4205836700079155 (n=2)	100.0	%
ASAP-0013747	ASAP-0013747-001	ASAPPNBTAE	SARS-CoV-2 nsp3 macrodomain TR-FRET dose response		0.026	uM		0.025	uM		0.027	uM		N = 20	partial curve, showing multiple points near only one asymptote	1.866	0.998		7.587	0.0	%	100.0	%	100.892	%	± 0.631040148994086 (n=2)	7.491	%	± 1.8418354873646259 (n=2)	100.0	%
ASAP-0013787	ASAP-0013787-001	ASAPPNBTAE	SARS-CoV-2 nsp3 macrodomain TR-FRET dose response		0.043	uM		0.039	uM		0.047	uM		N = 20	complete curve, showing multiple points near both asymptotes	1.794	0.993		7.369	0.0	%	100.0	%	101.355	%	± 0.16893266102657736 (n=2)	6.529	%	± 4.132254381946585 (n=2)	100.0	%
ASAP-0013730	ASAP-0013730-001	ASAPPNBTAE	SARS-CoV-2 nsp3 macrodomain TR-FRET dose response		0.063	uM		0.057	uM		0.07	uM		N = 20	complete curve, showing multiple points near both asymptotes	1.487	0.993		7.2	0.0	%	100.0	%	100.49	%	± 1.1053722460784823 (n=2)	5.397	%	± 3.339608380071055 (n=2)	100.0	%
ASAP-0013778	ASAP-0013778-001	ASAPPNBTAE	SARS-CoV-2 nsp3 macrodomain TR-FRET dose response		0.131	uM		0.119	uM		0.144	uM		N = 20	complete curve, showing multiple points near both asymptotes	1.247	0.996		6.882	0.0	%	100.0	%	99.733	%	± 1.0504694009846751 (n=2)	5.009	%	± 1.4081980269788321 (n=2)	100.0	%
ASAP-0013757	ASAP-0013757-001	ASAPPNBTAE	SARS-CoV-2 nsp3 macrodomain TR-FRET dose response		1.557	uM		1.363	uM		1.777	uM		N = 20	complete curve, showing multiple points near both asymptotes	1.157	0.992		5.808	0.0	%	100.0	%	100.333	%	± 0.593195650779184 (n=2)	2.603	%	± 1.757825017164831 (n=2)	100.0	%
ASAP-0013813	ASAP-0013813-001	ASAPPNBTAE	SARS-CoV-2 nsp3 macrodomain TR-FRET dose response	>	99.5	uM	falls outside the dose series							N = 20		2.198	0.473	<	4.002	0.0	%	100.0	%	8.289	%	± 3.3642187678535365 (n=2)	-3.574	%	± 0.14674959454353553 (n=2)	100.0	%
ASAP-0013818	ASAP-0013818-001	ASAPPNBTAE	SARS-CoV-2 nsp3 macrodomain TR-FRET dose response	>	99.5	uM	falls outside the dose series							N = 20	partial curve, showing multiple points near only one asymptote	1.303	0.782	<	4.002	0.0	%	100.0	%	26.153	%	± 1.8386707648036398 (n=2)	-6.824	%	± 3.0409119788004086 (n=2)	100.0	%
ASAP-0013821	ASAP-0013821-001	ASAPPNBTAE	SARS-CoV-2 nsp3 macrodomain TR-FRET dose response		1.791	uM		1.551	uM		2.069	uM		N = 20	complete curve, showing multiple points near both asymptotes	1.203	0.991		5.747	0.0	%	100.0	%	97.219	%	± 2.932498146138018 (n=2)	-5.187	%	± 0.6524669324274484 (n=2)	100.0	%
ASAP-0013827	ASAP-0013827-001	ASAPPNBTAE	SARS-CoV-2 nsp3 macrodomain TR-FRET dose response		0.287	uM		0.26	uM		0.316	uM		N = 20	complete curve, showing multiple points near both asymptotes	1.146	0.996		6.543	0.0	%	100.0	%	100.03	%	± 0.36091728796509714 (n=2)	-3.123	%	± 1.2336664100086736 (n=2)	100.0	%
ASAP-0013831	ASAP-0013831-001	ASAPPNBTAE	SARS-CoV-2 nsp3 macrodomain TR-FRET dose response	>	99.5	uM	falls outside the dose series							N = 20		1.27	0.811	<	4.002	0.0	%	100.0	%	11.973	%	± 3.0999802812262445 (n=2)	-2.398	%	± 0.7650203442568819 (n=2)	100.0	%
ASAP-0013837	ASAP-0013837-001	ASAPPNBTAE	SARS-CoV-2 nsp3 macrodomain TR-FRET dose response		26.454	uM		23.03	uM		30.387	uM		N = 20	partial curve, showing multiple points near only one asymptote	1.214	0.983		4.578	0.0	%	100.0	%	83.844	%	± 0.8529443179283073 (n=2)	-4.746	%	± 5.567828936522517 (n=2)	100.0	%
ASAP-0013841	ASAP-0013841-001	ASAPPNBTAE	SARS-CoV-2 nsp3 macrodomain TR-FRET dose response	>	99.5	uM	falls outside the dose series							N = 18 (and 2 outliers)				<	4.002					2.094	%	± 3.721837053398292 (n=2)	-5.09	%	± 1.5873838361363517 (n=2)
ASAP-0013843	ASAP-0013843-001	ASAPPNBTAE	SARS-CoV-2 nsp3 macrodomain TR-FRET dose response	>	99.5	uM	falls outside the dose series							N = 20				<	4.002					2.946	%	± 2.7975387531437685 (n=2)	-6.38	%	± 6.608844420064561 (n=2)
ASAP-0013833	ASAP-0013833-001	ASAPPNBTAE	SARS-CoV-2 nsp3 macrodomain TR-FRET dose response		0.235	uM		0.22	uM		0.251	uM		N = 20	complete curve, showing multiple points near both asymptotes	1.229	0.998		6.629	0.0	%	100.0	%	99.769	%	± 0.04041781619758311 (n=2)	-0.267	%	± 3.6849620169928374 (n=2)	100.0	%
ASAP-0013824	ASAP-0013824-001	ASAPPNBTAE	SARS-CoV-2 nsp3 macrodomain TR-FRET dose response		46.826	uM		39.218	uM		55.91	uM		N = 20	partial curve, showing multiple points near only one asymptote	0.97	0.968		4.33	0.0	%	100.0	%	62.932	%	± 0.9704052245046524 (n=2)	-1.804	%	± 2.1617524896857194 (n=2)	100.0	%
ASAP-0013845	ASAP-0013845-001	ASAPPNBTAE	SARS-CoV-2 nsp3 macrodomain TR-FRET dose response	>	99.5	uM	falls outside the dose series							N = 20				<	4.002					6.892	%	± 2.863776192354459 (n=2)	-7.93	%	± 1.0658573839633967 (n=2)
ASAP-0013839	ASAP-0013839-001	ASAPPNBTAE	SARS-CoV-2 nsp3 macrodomain TR-FRET dose response		38.426	uM		32.952	uM		44.809	uM		N = 20	partial curve, showing multiple points near only one asymptote	1.141	0.975		4.415	0.0	%	100.0	%	74.016	%	± 1.1520102627666973 (n=2)	-3.549	%	± 4.45517757145799 (n=2)	100.0	%
ASAP-0013882	ASAP-0013882-001	ASAPPNBTAE	SARS-CoV-2 nsp3 macrodomain TR-FRET dose response	>	99.5	uM	falls outside the dose series							N = 20				<	4.002					8.138	%	± 0.3595834245034244 (n=2)	-0.942	%	± 0.9542109723139175 (n=2)
ASAP-0013880	ASAP-0013880-001	ASAPPNBTAE	SARS-CoV-2 nsp3 macrodomain TR-FRET dose response	>	99.5	uM	falls outside the dose series							N = 20	partial curve, showing multiple points near only one asymptote	1.16	0.782	<	4.002	0.0	%	100.0	%	37.888	%	± 2.3918046559614607 (n=2)	-2.356	%	± 4.583620408396304 (n=2)	100.0	%
ASAP-0013881	ASAP-0013881-001	ASAPPNBTAE	SARS-CoV-2 nsp3 macrodomain TR-FRET dose response	>	99.5	uM	falls outside the dose series							N = 18 (and 2 outliers)		0.5	0.4	<	4.002	0.0	%	100.0	%	11.271	%	± 4.619299317241019 (n=2)	-2.752	%	± 5.895077256701534 (n=2)	100.0	%
ASAP-0000132	ASAP-0000132-002	ASAPPNBTAE	SARS-CoV-2 nsp3 macrodomain TR-FRET dose response		0.353	uM		0.305	uM		0.408	uM		N = 20	complete curve, showing multiple points near both asymptotes	1.052	0.991		6.453	0.0	%	100.0	%	100.261	%	± 0.6180225047756172 (n=2)	5.51	%	± 0.011247813755799313 (n=2)	100.0	%
ASAP-0013879	ASAP-0013879-001	ASAPPNBTAE	SARS-CoV-2 nsp3 macrodomain TR-FRET dose response	>	99.5	uM	falls outside the dose series							N = 20	partial curve, showing multiple points near only one asymptote	0.739	0.808	<	4.002	0.0	%	100.0	%	32.435	%	± 3.1169772622937177 (n=2)	-3.939	%	± 10.658177996432752 (n=2)	100.0	%
ASAP-0011428	ASAP-0011428-001	ASAPPNBTAE	SARS-CoV-2 nsp3 macrodomain TR-FRET dose response		0.023	uM		0.02	uM		0.027	uM		N = 20	partial curve, showing multiple points near only one asymptote	1.328	0.981		7.633	0.0	%	100.0	%	101.988	%	± 0.36755288779465234 (n=2)	14.641	%	± 6.0465426621249545 (n=2)	100.0	%
ASAP-0011446	ASAP-0011446-001	ASAPPNBTAE	SARS-CoV-2 nsp3 macrodomain TR-FRET dose response		0.028	uM		0.025	uM		0.031	uM		N = 20	partial curve, showing multiple points near only one asymptote	1.762	0.987		7.556	0.0	%	100.0	%	100.864	%	± 1.877351456492998 (n=2)	2.347	%	± 2.0538201426207174 (n=2)	100.0	%
ASAP-0012329	ASAP-0012329-001	ASAPPNBTAE	SARS-CoV-2 nsp3 macrodomain TR-FRET dose response		0.034	uM		0.029	uM		0.04	uM		N = 20	partial curve, showing multiple points near only one asymptote	1.362	0.979		7.469	0.0	%	100.0	%	103.288	%	± 0.7372421150466248 (n=2)	7.319	%	± 4.7033018638332935 (n=2)	100.0	%
ASAP-0012349	ASAP-0012349-001	ASAPPNBTAE	SARS-CoV-2 nsp3 macrodomain TR-FRET dose response		0.053	uM		0.048	uM		0.057	uM		N = 20	complete curve, showing multiple points near both asymptotes	1.588	0.995		7.278	0.0	%	100.0	%	100.855	%	± 0.7909850788694122 (n=2)	-0.946	%	± 5.886044934184559 (n=2)	100.0	%
ASAP-0012317	ASAP-0012317-001	ASAPPNBTAE	SARS-CoV-2 nsp3 macrodomain TR-FRET dose response		0.09	uM		0.079	uM		0.103	uM		N = 20	complete curve, showing multiple points near both asymptotes	1.29	0.991		7.045	0.0	%	100.0	%	102.075	%	± 1.14272042300532 (n=2)	3.147	%	± 0.8633217149686596 (n=2)	100.0	%
ASAP-0012346	ASAP-0012346-001	ASAPPNBTAE	SARS-CoV-2 nsp3 macrodomain TR-FRET dose response		0.052	uM		0.046	uM		0.059	uM		N = 20	complete curve, showing multiple points near both asymptotes	1.225	0.989		7.282	0.0	%	100.0	%	101.877	%	± 0.05504850460226082 (n=2)	6.515	%	± 1.869315906943305 (n=2)	100.0	%
ASAP-0012338	ASAP-0012338-001	ASAPPNBTAE	SARS-CoV-2 nsp3 macrodomain TR-FRET dose response		0.022	uM		0.017	uM		0.028	uM		N = 20	partial curve, showing multiple points near only one asymptote	1.535	0.921		7.661	0.0	%	100.0	%	102.449	%	± 2.1175062223568006 (n=2)	13.355	%	± 0.33170783607310717 (n=2)	100.0	%
ASAP-0012320	ASAP-0012320-001	ASAPPNBTAE	SARS-CoV-2 nsp3 macrodomain TR-FRET dose response		0.143	uM		0.1	uM		0.205	uM		N = 20	complete curve, showing multiple points near both asymptotes	1.18	0.935		6.845	0.0	%	100.0	%	100.371	%	± 0.6303550098246928 (n=2)	5.594	%	± 1.9226013245786582 (n=2)	100.0	%
ASAP-0013383	ASAP-0013383-001	ASAPPNBTAE	SARS-CoV-2 nsp3 macrodomain TR-FRET dose response		0.04	uM		0.033	uM		0.049	uM		N = 20	complete curve, showing multiple points near both asymptotes	1.962	0.961		7.393	0.0	%	100.0	%	101.602	%	± 0.39699229289211774 (n=2)	4.009	%	± 12.036098738965721 (n=2)	100.0	%
ASAP-0013388	ASAP-0013388-001	ASAPPNBTAE	SARS-CoV-2 nsp3 macrodomain TR-FRET dose response		0.085	uM		0.077	uM		0.094	uM		N = 20	complete curve, showing multiple points near both asymptotes	1.719	0.993		7.07	0.0	%	100.0	%	101.974	%	± 0.01333054242181365 (n=2)	-1.755	%	± 2.855897386934378 (n=2)	100.0	%
ASAP-0013390	ASAP-0013390-001	ASAPPNBTAE	SARS-CoV-2 nsp3 macrodomain TR-FRET dose response		0.116	uM		0.08	uM		0.169	uM		N = 18 (and 2 outliers)	complete curve, showing multiple points near both asymptotes	1.481	0.939		6.935	0.0	%	100.0	%	101.67	%	± 2.414457406924308 (n=2)	5.132	%	± 9.734854173462649 (n=2)	100.0	%
ASAP-0013318	ASAP-0013318-001	ASAPPNBTAE	SARS-CoV-2 nsp3 macrodomain TR-FRET dose response		0.156	uM		0.122	uM		0.2	uM		N = 20	complete curve, showing multiple points near both asymptotes	1.109	0.97		6.806	0.0	%	100.0	%	99.783	%	± 0.6887752623078253 (n=2)	1.108	%	± 1.3034948766163255 (n=2)	100.0	%
ASAP-0013391	ASAP-0013391-001	ASAPPNBTAE	SARS-CoV-2 nsp3 macrodomain TR-FRET dose response		0.538	uM		0.46	uM		0.63	uM		N = 20	complete curve, showing multiple points near both asymptotes	1.041	0.99		6.269	0.0	%	100.0	%	99.275	%	± 1.8844995620004457 (n=2)	3.221	%	± 5.897969457740049 (n=2)	100.0	%
ASAP-0013747	ASAP-0013747-001	ASAPPNBTAE	SARS-CoV-2 nsp3 macrodomain TR-FRET dose response		0.045	uM		0.037	uM		0.055	uM		N = 20	complete curve, showing multiple points near both asymptotes	1.271	0.97		7.348	0.0	%	100.0	%	100.887	%	± 0.011248150930587399 (n=2)	7.554	%	± 0.9885320782870057 (n=2)	100.0	%
ASAP-0013787	ASAP-0013787-001	ASAPPNBTAE	SARS-CoV-2 nsp3 macrodomain TR-FRET dose response		0.065	uM		0.056	uM		0.076	uM		N = 20	complete curve, showing multiple points near both asymptotes	1.645	0.984		7.184	0.0	%	100.0	%	101.155	%	± 0.5942853996942817 (n=2)	4.762	%	± 1.8869324466838884 (n=2)	100.0	%
ASAP-0013730	ASAP-0013730-001	ASAPPNBTAE	SARS-CoV-2 nsp3 macrodomain TR-FRET dose response		0.112	uM		0.086	uM		0.145	uM		N = 20	complete curve, showing multiple points near both asymptotes	1.198	0.96		6.951	0.0	%	100.0	%	100.716	%	± 1.4191875648469567 (n=2)	9.286	%	± 3.094224707593597 (n=2)	100.0	%
ASAP-0013775	ASAP-0013775-001	ASAPPNBTAE	SARS-CoV-2 nsp3 macrodomain TR-FRET dose response		0.126	uM		0.094	uM		0.17	uM		N = 20	complete curve, showing multiple points near both asymptotes	1.27	0.951		6.899	0.0	%	100.0	%	98.11	%	± 1.0541108886960164 (n=2)	-1.175	%	± 4.172051880827785 (n=2)	100.0	%
ASAP-0013778	ASAP-0013778-001	ASAPPNBTAE	SARS-CoV-2 nsp3 macrodomain TR-FRET dose response		0.349	uM		0.29	uM		0.42	uM		N = 20	complete curve, showing multiple points near both asymptotes	1.181	0.985		6.457	0.0	%	100.0	%	99.257	%	± 0.4711167983051973 (n=2)	-1.608	%	± 4.936804592596622 (n=2)	100.0	%
ASAP-0013392	ASAP-0013392-001	ASAPPNBTAE	SARS-CoV-2 nsp3 macrodomain TR-FRET dose response		0.244	uM		0.191	uM		0.312	uM		N = 20	complete curve, showing multiple points near both asymptotes	1.5	0.969		6.612	0.0	%	100.0	%	101.977	%	± 2.1302703111346277 (n=2)	0.648	%	± 14.407007998959847 (n=2)	100.0	%
ASAP-0013790	ASAP-0013790-001	ASAPPNBTAE	SARS-CoV-2 nsp3 macrodomain TR-FRET dose response		0.206	uM		0.127	uM		0.334	uM		N = 20	complete curve, showing multiple points near both asymptotes	0.971	0.891		6.687	0.0	%	100.0	%	98.516	%	± 0.09555803234220364 (n=2)	2.794	%	± 5.283874449189768 (n=2)	100.0	%
ASAP-0013389	ASAP-0013389-001	ASAPPNBTAE	SARS-CoV-2 nsp3 macrodomain TR-FRET dose response		0.106	uM		0.088	uM		0.129	uM		N = 20	complete curve, showing multiple points near both asymptotes	1.239	0.981		6.973	0.0	%	100.0	%	100.862	%	± 1.5600510991148548 (n=2)	1.282	%	± 0.8096868999591512 (n=2)	100.0	%
ASAP-0013714	ASAP-0013714-001	ASAPPNBTAE	SARS-CoV-2 nsp3 macrodomain TR-FRET dose response		0.094	uM		0.06	uM		0.148	uM		N = 20	complete curve, showing multiple points near both asymptotes	1.341	0.869		7.025	0.0	%	100.0	%	99.501	%	± 1.1075517439086777 (n=2)	2.335	%	± 1.7494206826906677 (n=2)	100.0	%
ASAP-0000132	ASAP-0000132-002	ASAPPNBTAE	SARS-CoV-2 nsp3 macrodomain TR-FRET dose response		1.102	uM		0.904	uM		1.344	uM		N = 20	complete curve, showing multiple points near both asymptotes	0.999	0.985		5.958	0.0	%	100.0	%	99.286	%	± 2.368747295252909 (n=2)	-2.545	%	± 2.123371714970365 (n=2)	100.0	%
ASAP-0013772	ASAP-0013772-001	ASAPPNBTAE	SARS-CoV-2 nsp3 macrodomain TR-FRET dose response		0.325	uM		0.279	uM		0.378	uM		N = 20	complete curve, showing multiple points near both asymptotes	1.358	0.989		6.489	0.0	%	100.0	%	101.243	%	± 0.5625154424615578 (n=2)	-5.44	%	± 7.3362115495785085 (n=2)	100.0	%
ASAP-0013781	ASAP-0013781-001	ASAPPNBTAE	SARS-CoV-2 nsp3 macrodomain TR-FRET dose response		0.345	uM		0.298	uM		0.399	uM		N = 20	complete curve, showing multiple points near both asymptotes	1.273	0.99		6.463	0.0	%	100.0	%	100.757	%	± 1.5027152007502107 (n=2)	-2.303	%	± 4.370749784237665 (n=2)	100.0	%
ASAP-0013833	ASAP-0013833-001	ASAPPNBTAE	SARS-CoV-2 nsp3 macrodomain TR-FRET dose response		0.395	uM		0.356	uM		0.438	uM		N = 20	complete curve, showing multiple points near both asymptotes	1.144	0.996		6.404	0.0	%	100.0	%	100.536	%	± 2.7230613521681075 (n=2)	-3.857	%	± 0.46173204384097355 (n=2)	100.0	%
ASAP-0013827	ASAP-0013827-001	ASAPPNBTAE	SARS-CoV-2 nsp3 macrodomain TR-FRET dose response		0.614	uM		0.504	uM		0.748	uM		N = 20	complete curve, showing multiple points near both asymptotes	1.217	0.981		6.212	0.0	%	100.0	%	100.977	%	± 1.669705734997406 (n=2)	5.442	%	± 9.153842333650994 (n=2)	100.0	%
ASAP-0014535	ASAP-0014535-001	ASAPPNBTAE	SARS-CoV-2 nsp3 macrodomain TR-FRET dose response			uM	could not be calculated							N = 20										12.734	%	± 3.5105728563706458 (n=2)	-3.977	%	± 4.319137048579163 (n=2)
ASAP-0014537	ASAP-0014537-001	ASAPPNBTAE	SARS-CoV-2 nsp3 macrodomain TR-FRET dose response	>	99.5	uM	falls outside the dose series							N = 20		0.504	0.276	<	4.002	0.0	%	100.0	%	10.448	%	± 8.35863447773558 (n=2)	-6.753	%	± 4.911274476285937 (n=2)	100.0	%
ASAP-0014538	ASAP-0014538-001	ASAPPNBTAE	SARS-CoV-2 nsp3 macrodomain TR-FRET dose response	>	99.5	uM	falls outside the dose series							N = 18 (and 2 outliers)				<	4.002					6.676	%	(n=1)	-4.842	%	± 9.456165134061216 (n=2)
ASAP-0013785	ASAP-0013785-001	ASAPPNBTAE	SARS-CoV-2 nsp3 macrodomain TR-FRET dose response		0.503	uM		0.431	uM		0.588	uM		N = 20	complete curve, showing multiple points near both asymptotes	1.065	0.99		6.298	0.0	%	100.0	%	100.88	%	± 0.432241893937901 (n=2)	0.389	%	± 1.7303378962372387 (n=2)	100.0	%
ASAP-0014536	ASAP-0014536-001	ASAPPNBTAE	SARS-CoV-2 nsp3 macrodomain TR-FRET dose response		43.824	uM		34.518	uM		55.64	uM		N = 20	partial curve, showing multiple points near only one asymptote	1.019	0.938		4.358	0.0	%	100.0	%	69.477	%	± 3.897287387372291 (n=2)	-3.634	%	± 7.408082441928286 (n=2)	100.0	%
ASAP-0000132	ASAP-0000132-002	ASAPPNBTAE	SARS-CoV-2 nsp3 macrodomain TR-FRET dose response		0.317	uM		0.277	uM		0.362	uM		N = 20	complete curve, showing multiple points near both asymptotes	1.141	0.992		6.499	0.0	%	100.0	%	100.569	%	± 0.739788459046259 (n=2)	2.845	%	± 5.263460749554062 (n=2)	100.0	%
ASAP-0014599	ASAP-0014599-001	ASAPPNBTAE	SARS-CoV-2 nsp3 macrodomain TR-FRET dose response		0.029	uM		0.027	uM		0.032	uM		N = 20	partial curve, showing multiple points near only one asymptote	1.757	0.99		7.534	0.0	%	100.0	%	100.677	%	± 1.3785647463782167 (n=2)	10.127	%	± 4.135538464382553 (n=2)	100.0	%
ASAP-0014597	ASAP-0014597-001	ASAPPNBTAE	SARS-CoV-2 nsp3 macrodomain TR-FRET dose response	>	99.5	uM	falls outside the dose series							N = 20	partial curve, showing multiple points near only one asymptote	0.899	0.831	<	4.002	0.0	%	100.0	%	27.85	%	± 0.9855376289940038 (n=2)	-1.666	%	± 3.5972094967011543 (n=2)	100.0	%
ASAP-0014598	ASAP-0014598-001	ASAPPNBTAE	SARS-CoV-2 nsp3 macrodomain TR-FRET dose response	>	99.5	uM	falls outside the dose series							N = 20	partial curve, showing multiple points near only one asymptote	1.012	0.927	<	4.002	0.0	%	100.0	%	32.656	%	± 0.08178511659841965 (n=2)	0.082	%	± 5.772618492535071 (n=2)	100.0	%
ASAP-0000132	ASAP-0000132-002	ASAPPNBTAE	SARS-CoV-2 nsp3 macrodomain TR-FRET dose response		0.406	uM		0.376	uM		0.439	uM		N = 20	complete curve, showing multiple points near both asymptotes	1.093	0.997		6.391	0.0	%	100.0	%	100.368	%	± 1.619917157089305 (n=2)	1.402	%	± 1.5746962860354203 (n=2)	100.0	%
ASAP-0011428	ASAP-0011428-001	ASAPPNBTAE	SARS-CoV-2 nsp3 macrodomain TR-FRET dose response		0.025	uM		0.022	uM		0.027	uM		N = 20	partial curve, showing multiple points near only one asymptote	1.714	0.989		7.607	0.0	%	100.0	%	101.054	%	± 1.6446522995433783 (n=2)	8.346	%	± 11.101238923163127 (n=2)	100.0	%
ASAP-0012317	ASAP-0012317-001	ASAPPNBTAE	SARS-CoV-2 nsp3 macrodomain TR-FRET dose response		0.05	uM		0.047	uM		0.053	uM		N = 20	complete curve, showing multiple points near both asymptotes	1.457	0.998		7.302	0.0	%	100.0	%	100.585	%	± 0.553435999767947 (n=2)	4.692	%	± 3.8603658208460807 (n=2)	100.0	%
ASAP-0012329	ASAP-0012329-001	ASAPPNBTAE	SARS-CoV-2 nsp3 macrodomain TR-FRET dose response		0.027	uM		0.025	uM		0.028	uM		N = 20	partial curve, showing multiple points near only one asymptote	1.837	0.996		7.574	0.0	%	100.0	%	101.237	%	± 1.2286703225861921 (n=2)	6.107	%	± 7.034244110321507 (n=2)	100.0	%
ASAP-0012346	ASAP-0012346-001	ASAPPNBTAE	SARS-CoV-2 nsp3 macrodomain TR-FRET dose response		0.035	uM		0.032	uM		0.038	uM		N = 20	partial curve, showing multiple points near only one asymptote	1.312	0.994		7.457	0.0	%	100.0	%	101.944	%	± 0.05859288597463297 (n=2)	5.997	%	± 0.8597050096042428 (n=2)	100.0	%
ASAP-0013383	ASAP-0013383-001	ASAPPNBTAE	SARS-CoV-2 nsp3 macrodomain TR-FRET dose response		0.048	uM		0.043	uM		0.053	uM		N = 20	complete curve, showing multiple points near both asymptotes	1.855	0.99		7.319	0.0	%	100.0	%	101.372	%	± 1.2305261326198238 (n=2)	3.878	%	± 5.176339125437739 (n=2)	100.0	%
ASAP-0013388	ASAP-0013388-001	ASAPPNBTAE	SARS-CoV-2 nsp3 macrodomain TR-FRET dose response		0.058	uM		0.054	uM		0.063	uM		N = 20	complete curve, showing multiple points near both asymptotes	1.794	0.996		7.234	0.0	%	100.0	%	101.678	%	± 0.5182835050611329 (n=2)	-1.336	%	± 3.0950025276828654 (n=2)	100.0	%
ASAP-0013747	ASAP-0013747-001	ASAPPNBTAE	SARS-CoV-2 nsp3 macrodomain TR-FRET dose response		0.029	uM		0.028	uM		0.03	uM		N = 20	partial curve, showing multiple points near only one asymptote	1.782	0.998		7.534	0.0	%	100.0	%	101.633	%	± 2.259357004404218 (n=2)	6.176	%	± 1.0266466535071654 (n=2)	100.0	%
ASAP-0013787	ASAP-0013787-001	ASAPPNBTAE	SARS-CoV-2 nsp3 macrodomain TR-FRET dose response		0.046	uM		0.043	uM		0.05	uM		N = 20	complete curve, showing multiple points near both asymptotes	1.905	0.996		7.334	0.0	%	100.0	%	100.877	%	± 0.9385435557295688 (n=2)	-2.822	%	± 0.5550886619917562 (n=2)	100.0	%
ASAP-0014631	ASAP-0014631-001	ASAPPNBTAE	SARS-CoV-2 nsp3 macrodomain TR-FRET dose response		0.043	uM		0.041	uM		0.045	uM		N = 20	complete curve, showing multiple points near both asymptotes	1.79	0.997		7.367	0.0	%	100.0	%	101.684	%	± 0.059321183516901216 (n=2)	4.524	%	± 1.8548329010958093 (n=2)	100.0	%
ASAP-0012338	ASAP-0012338-001	ASAPPNBTAE	SARS-CoV-2 nsp3 macrodomain TR-FRET dose response		0.027	uM		0.025	uM		0.028	uM		N = 20	partial curve, showing multiple points near only one asymptote	2.134	0.994		7.576	0.0	%	100.0	%	101.507	%	± 0.35078585993265443 (n=2)	4.203	%	± 3.761539131814463 (n=2)	100.0	%
ASAP-0014599	ASAP-0014599-001	ASAPPNBTAE	SARS-CoV-2 nsp3 macrodomain TR-FRET dose response		0.038	uM		0.035	uM		0.041	uM		N = 20	complete curve, showing multiple points near both asymptotes	2.101	0.992		7.42	0.0	%	100.0	%	101.734	%	± 0.8653415605366958 (n=2)	3.859	%	± 0.5420571936069758 (n=2)	100.0	%
ASAP-0011446	ASAP-0011446-001	ASAPPNBTAE	SARS-CoV-2 nsp3 macrodomain TR-FRET dose response		0.024	uM		0.022	uM		0.027	uM		N = 20	partial curve, showing multiple points near only one asymptote	1.606	0.985		7.617	0.0	%	100.0	%	101.819	%	± 1.3891655217156766 (n=2)	13.682	%	± 9.123906607265464 (n=2)	100.0	%
ASAP-0013714	ASAP-0013714-001	ASAPPNBTAE	SARS-CoV-2 nsp3 macrodomain TR-FRET dose response		0.06	uM		0.047	uM		0.076	uM		N = 20	complete curve, showing multiple points near both asymptotes	1.6	0.957		7.225	0.0	%	100.0	%	99.894	%	± 0.24071042991457034 (n=2)	1.176	%	± 1.1290685530104594 (n=2)	100.0	%
ASAP-0012349	ASAP-0012349-001	ASAPPNBTAE	SARS-CoV-2 nsp3 macrodomain TR-FRET dose response		0.032	uM		0.03	uM		0.034	uM		N = 20	partial curve, showing multiple points near only one asymptote	1.393	0.996		7.498	0.0	%	100.0	%	100.929	%	± 1.3634485262786935 (n=2)	10.557	%	± 0.003115495041925287 (n=2)	100.0	%
ASAP-0014635	ASAP-0014635-001	ASAPPNBTAE	SARS-CoV-2 nsp3 macrodomain TR-FRET dose response		47.457	uM		36.817	uM		61.171	uM		N = 20	partial curve, showing multiple points near only one asymptote	1.254	0.924		4.324	0.0	%	100.0	%	70.941	%	± 2.4315966757523544 (n=2)	-17.432	%	± 12.41903556364164 (n=2)	100.0	%
ASAP-0014641	ASAP-0014641-001	ASAPPNBTAE	SARS-CoV-2 nsp3 macrodomain TR-FRET dose response		62.908	uM		54.282	uM		72.904	uM		N = 20	partial curve, showing multiple points near only one asymptote	1.187	0.97		4.201	0.0	%	100.0	%	62.568	%	± 2.081137201014568 (n=2)	-6.255	%	± 0.8486116219013874 (n=2)	100.0	%
ASAP-0014644	ASAP-0014644-001	ASAPPNBTAE	SARS-CoV-2 nsp3 macrodomain TR-FRET dose response	>	99.5	uM	falls outside the dose series							N = 20				<	4.002					0.361	%	± 0.1574816467773949 (n=2)	-2.759	%	± 2.1325714447696256 (n=2)
ASAP-0014655	ASAP-0014655-001	ASAPPNBTAE	SARS-CoV-2 nsp3 macrodomain TR-FRET dose response	>	99.5	uM	falls outside the dose series							N = 20				<	4.002					-1.143	%	± 3.2043719558415438 (n=2)	-9.55	%	± 9.972014995795632 (n=2)
ASAP-0014659	ASAP-0014659-001	ASAPPNBTAE	SARS-CoV-2 nsp3 macrodomain TR-FRET dose response	>	99.5	uM	falls outside the dose series							N = 20				<	4.002					4.719	%	± 3.9673111730126545 (n=2)	-6.393	%	± 0.8519725801890401 (n=2)
ASAP-0014666	ASAP-0014666-001	ASAPPNBTAE	SARS-CoV-2 nsp3 macrodomain TR-FRET dose response		67.353	uM		57.524	uM		78.861	uM		N = 20	partial curve, showing multiple points near only one asymptote	1.05	0.97		4.172	0.0	%	100.0	%	60.668	%	± 1.0405726466047411 (n=2)	-4.937	%	± 3.276679089146833 (n=2)	100.0	%
ASAP-0014676	ASAP-0014676-001	ASAPPNBTAE	SARS-CoV-2 nsp3 macrodomain TR-FRET dose response		1.548	uM		1.404	uM		1.707	uM		N = 20	complete curve, showing multiple points near both asymptotes	1.224	0.996		5.81	0.0	%	100.0	%	97.566	%	± 0.22237891103584806 (n=2)	-2.07	%	± 2.189897185743779 (n=2)	100.0	%
ASAP-0014679	ASAP-0014679-001	ASAPPNBTAE	SARS-CoV-2 nsp3 macrodomain TR-FRET dose response		1.442	uM		1.287	uM		1.616	uM		N = 20	complete curve, showing multiple points near both asymptotes	1.202	0.994		5.841	0.0	%	100.0	%	97.838	%	± 0.812127286781629 (n=2)	-5.591	%	± 0.2876984340328197 (n=2)	100.0	%
ASAP-0014687	ASAP-0014687-001	ASAPPNBTAE	SARS-CoV-2 nsp3 macrodomain TR-FRET dose response		2.567	uM		2.231	uM		2.953	uM		N = 20	complete curve, showing multiple points near both asymptotes	1.127	0.992		5.591	0.0	%	100.0	%	93.986	%	± 0.3925793492656331 (n=2)	-4.826	%	± 0.6859311929703101 (n=2)	100.0	%
[truncated: 131 more rows]
